# Supplementary material for: Dysregulation of RAS proteostasis by autosomal-dominant LZTR1 mutation induces Noonan syndrome–like phenotypes in mice
Source: JCI Insight. 2024 Nov 22;9(22):e182382. doi: 10.1172/jci.insight.182382 (PMC11601938; doi:10.1172/jci.insight.182382)
Supplement: Supplemental table 3 [file jciinsight-9-182382-s091.xlsx]

## Sheet: p<0.05, LogFC>0.6
			Z score						Log2(protein intensity)
Accession Number	Protein Name	Gene Symbol	PK23003-1_Heart_WT1	PK23003-2_Heart_WT2	PK23003-3_Heart_WT3	PK23003-4_Heart_Mut1	PK23003-5_Heart_Mut2	PK23003-6_Heart_Mut3	PK23003-1_Heart_WT1_1	PK23003-2_Heart_WT2_1	PK23003-3_Heart_WT3_1	PK23003-4_Heart_Mut1_1	PK23003-5_Heart_Mut2_1	PK23003-6_Heart_Mut3_1	Fold-change(Mut / WT)	p-value	Log2FC		Gene Name	FoldChange
Q60803	TNF receptor-associated factor 3	Traf3	-1.20089	-1.00653	-0.225134	1.39063	0.42766	0.614264	15.5041	15.5765	15.8676	16.4697	16.1109	16.1804	1.52022	0.0180406	0.604282		Traf3	1.52022
Q9CQI6	Coactosin-like protein	Cotl1	-0.648016	-0.521301	-1.24267	0.24367	1.50482	0.663493	19.8883	19.9362	19.6634	20.2256	20.7026	20.3844	1.52438	0.0291199	0.608223		Cotl1	1.52438
Q99KE1	NAD-dependent malic enzyme, mitochondrial	Me2	-0.786391	-0.551516	-1.13881	1.36942	0.17145	0.935849	18.8985	18.9884	18.7637	19.7233	19.265	19.5574	1.54942	0.0257282	0.631726		Me2	1.54942
Q8K1N2	Pleckstrin homology-like domain family B member 2	Phldb2	-1.46031	-0.319169	-0.450353	-0.0331224	1.10673	1.15623	18.8027	19.2877	19.232	19.4093	19.8938	19.9148	1.54958	0.0488731	0.631879		Phldb2	1.54958
O89017	Legumain	Lgmn	-0.767453	-0.359854	-1.33901	0.793948	0.356688	1.31568	18.5293	18.687	18.3081	19.1335	18.9643	19.3354	1.55432	0.0143552	0.636282		Lgmn	1.55432
Q9JKL4	NADH dehydrogenase [ubiquinone] 1 alpha subcomplex assembly factor 3	Ndufaf3	-0.492842	-0.603622	-1.45648	1.10747	0.711857	0.73362	22.43	22.3886	22.0695	23.0288	22.8807	22.8889	1.55484	0.0184548	0.636768		Ndufaf3	1.55484
Q9ER64	Oxysterol-binding protein-related protein 5	Osbpl5	-1.33383	-0.119645	-0.817611	0.833974	0.0821785	1.35493	15.7681	16.2793	15.9854	16.6807	16.3642	16.9001	1.55557	0.0413523	0.637439		Osbpl5	1.55557
Q9Z110	Delta-1-pyrroline-5-carboxylate synthase	Aldh18a1	-0.0276722	-1.38134	-0.941572	1.2274	0.745039	0.37814	18.8361	18.285	18.464	19.347	19.1507	19.0013	1.55616	0.0378521	0.637988		Aldh18a1	1.55616
Q62176	RNA-binding protein 38	Rbm38	-0.139002	-1.36205	-0.971091	1.10915	0.789641	0.573348	15.6422	15.1462	15.3048	16.1483	16.0188	15.9311	1.58923	0.0298738	0.66833		Rbm38	1.58923
Q99M71	Mammalian ependymin-related protein 1	Epdr1	-1.16042	-0.601198	-0.776025	1.37967	0.338321	0.819653	22.071	22.2944	22.2246	23.0858	22.6697	22.862	1.59754	0.0147594	0.675855		Epdr1	1.59754
P62315	Small nuclear ribonucleoprotein Sm D1	Snrpd1	-0.153619	-1.05271	-1.14544	0.10217	1.21261	1.03698	18.3995	18.0101	17.9699	18.5103	18.9912	18.9152	1.60111	0.0288403	0.679068		Snrpd1	1.60111
Q9CXK8	60S ribosome subunit biogenesis protein NIP7 homolog	Nip7	-0.544635	-0.281469	-1.43385	0.774011	0.0852742	1.40067	16.3251	16.4438	15.9243	16.9195	16.6091	17.2019	1.60113	0.0435402	0.679093		Nip7	1.60113
P70271	PDZ and LIM domain protein 4	Pdlim4	-1.17033	-0.660906	-0.847189	0.665916	1.06655	0.94596	21.977	22.1743	22.1021	22.6881	22.8433	22.7966	1.61498	0.000903545	0.691512		Pdlim4	1.61498
P62309	Small nuclear ribonucleoprotein G	Snrpg	-0.911027	-0.792628	-0.904782	0.355906	0.953754	1.29878	15.9494	15.9984	15.952	16.4739	16.7214	16.8643	1.64713	0.0224187	0.719956		Snrpg	1.64713
P06800	Receptor-type tyrosine-protein phosphatase C	Ptprc	-1.22599	-0.313141	-0.949531	1.14504	0.295304	1.04832	19.0841	19.4823	19.2047	20.1184	19.7477	20.0762	1.65144	0.0121163	0.723723		Ptprc	1.65144
Q8VC03	Echinoderm microtubule-associated protein-like 3	Eml3	-1.31588	-0.78174	-0.286632	1.34192	0.861156	0.181177	17.5839	17.8288	18.0558	18.8024	18.582	18.2703	1.6572	0.0246468	0.72875		Eml3	1.6572
Q497H0	AN1-type zinc finger protein 3	Zfand3	-1.27059	-0.417246	-0.923392	0.657753	0.881352	1.07212	16.3189	16.6834	16.4672	17.1426	17.2381	17.3196	1.67439	0.00895757	0.743635		Zfand3	1.67439
P01910	H-2 class II histocompatibility antigen, A-K alpha chain	H2-Aa	-1.60175	-0.301921	-0.358933	1.31547	0.340493	0.606639	14.6096	15.2666	15.2378	16.0842	15.5913	15.7259	1.69638	0.0496044	0.76246		H2-Aa	1.69638
Q80TP3	E3 ubiquitin-protein ligase UBR5	Ubr5	-0.830853	-1.18829	-0.645001	1.09698	0.625067	0.9421	18.8203	18.666	18.9005	19.6522	19.4486	19.5854	1.7011	0.00119176	0.766469		Ubr5	1.7011
O70433	Four and a half LIM domains protein 2	Fhl2	-0.558921	-0.989109	-1.02854	1.08889	0.320118	1.16757	26.3605	26.1656	26.1477	27.1072	26.7589	27.1429	1.71522	0.0102856	0.778394		Fhl2	1.71522
P0DOV2	Interferon-activable protein 204	Ifi204	-0.906523	-0.615327	-1.09661	1.3282	0.628507	0.66175	19.3247	19.4567	19.2385	20.338	20.0207	20.0358	1.73092	0.0053086	0.791543		Ifi204	1.73092
Q07797	Galectin-3-binding protein	Lgals3bp	-1.38809	0.0267862	-1.00208	1.15854	0.614341	0.590509	19.0121	19.732	19.2085	20.3079	20.031	20.0189	1.74321	0.048012	0.801743		Lgals3bp	1.74321
Q8CH02	SURP and G-patch domain-containing protein 1	Sugp1	-0.564875	-0.932349	-1.11861	1.21054	0.470792	0.934505	17.5895	17.4197	17.3336	18.41	18.0681	18.2825	1.7483	0.00380592	0.80595		Sugp1	1.7483
O09159	Lysosomal alpha-mannosidase	Man2b1	-1.00663	-0.814758	-0.883257	1.08283	0.644962	0.976844	20.7728	20.8588	20.8281	21.7086	21.5125	21.6611	1.75021	0.00178283	0.807528		Man2b1	1.75021
Q00780	Collagen alpha-1(VIII) chain	Col8a1	-0.361784	-1.13269	-0.887851	1.56779	0.343416	0.471123	18.7619	18.3576	18.486	19.7737	19.1317	19.1986	1.78123	0.0344651	0.832872		Col8a1	1.78123
Q9JL15	Galectin-8	Lgals8	-0.487418	-1.27464	-0.713194	0.283461	0.825009	1.36678	17.7561	17.3587	17.6421	18.1453	18.4186	18.6922	1.78145	0.0157732	0.833048		Lgals8	1.78145
Q61093	Cytochrome b-245 heavy chain	Cybb	-1.42329	-0.115574	-0.832671	1.07484	0.279878	1.01682	16.0162	16.7123	16.3306	17.3459	16.9228	17.315	1.79201	0.0316403	0.841579		Cybb	1.79201
P54320	Elastin	Eln	-1.03069	0.00584425	-1.24402	1.36467	0.208231	0.695963	21.0941	21.6788	20.9737	22.4453	21.793	22.0681	1.80659	0.0426324	0.853273		Eln	1.80659
Q7TMR0	Lysosomal Pro-X carboxypeptidase	Prcp	-1.42784	-0.672602	-0.500529	0.858193	0.911605	0.831169	18.5923	18.9799	19.0682	19.7655	19.7929	19.7516	1.853	0.0252616	0.889861		Prcp	1.853
Q9CQ91	NADH dehydrogenase [ubiquinone] 1 alpha subcomplex subunit 3	Ndufa3	-0.509716	-0.735185	-1.21231	0.138329	1.26492	1.05396	18.1768	18.0542	17.7948	18.5291	19.1416	19.0269	1.85397	0.0227541	0.890615		Ndufa3	1.85397
Q8R3C6	Probable RNA-binding protein 19	Rbm19	-0.644775	-1.32227	-0.601982	0.492947	1.23227	0.843803	15.882	15.523	15.9047	16.485	16.8768	16.6709	1.87599	0.00576023	0.907654		Rbm19	1.87599
P35831	Tyrosine-protein phosphatase non-receptor type 12	Ptpn12	-0.497935	-1.40364	-0.704133	0.795248	0.819294	0.991162	20.1088	19.6284	19.9994	20.7947	20.8075	20.8987	1.89396	0.019828	0.921409		Ptpn12	1.89396
P06344	H-2 class II histocompatibility antigen, A-U beta chain	-	-1.19913	-0.965771	-0.39781	1.07631	0.420735	1.06567	17.6493	17.7758	18.0835	18.8822	18.527	18.8765	1.89964	0.00620312	0.925723		-	1.89964
P12265	Beta-glucuronidase	Gusb	-0.772667	-0.659137	-1.24155	1.00766	0.722371	0.943325	19.3571	19.4166	19.1115	20.29	20.1405	20.2563	1.9104	0.0033529	0.933877		Gusb	1.9104
Q65Z40	Wings apart-like protein homolog	Wapl	-0.812604	-0.357883	-1.38896	1.03438	0.60515	0.919914	16.2146	16.4744	15.8854	17.2697	17.0245	17.2043	1.96524	0.0171648	0.974702		Wapl	1.96524
P41233	Phospholipid-transporting ATPase ABCA1	Abca1	-0.490042	-1.40639	-0.643893	0.858336	0.512314	1.16967	17.9648	17.4294	17.8749	18.7526	18.5504	18.9345	1.98549	0.0108201	0.989497		Abca1	1.98549
Q9JMH7	Sialidase-3	Neu3	-0.91951	-0.161452	-1.42048	0.945057	0.721724	0.83466	16.7702	17.2282	16.4676	17.8967	17.7618	17.8301	2.01045	0.0413209	1.00752		Neu3	2.01045
Q6ZQA6	Immunoglobulin superfamily member 3	Igsf3	-0.577128	-1.16379	-0.732285	0.657277	1.49765	0.318272	15.9069	15.5181	15.8041	16.725	17.2819	16.5003	2.13271	0.0254836	1.09269		Igsf3	2.13271
A0A0A6YXW6	Immunoglobulin heavy constant alpha (Fragment)	Igha	-1.44883	-0.600512	-0.317734	0.890424	1.26569	0.210959	21.3268	21.9436	22.1492	23.0276	23.3004	22.5336	2.21504	0.0267448	1.14733		Igha	2.21504
Q9CQE2	Transmembrane protein 223	Tmem223	-1.05694	-0.75342	-0.900141	1.00443	0.995786	0.710286	17.5058	17.6992	17.6057	18.8192	18.8137	18.6318	2.22125	0.000167059	1.15137		Tmem223	2.22125
O08601	Microsomal triglyceride transfer protein large subunit	Mttp	-1.09761	-0.970375	-0.625426	0.759991	1.05565	0.877771	19.5271	19.622	19.8793	20.9126	21.1331	21.0004	2.53018	0.00106412	1.33924		Mttp	2.53018
Q9WU20	Methylenetetrahydrofolate reductase (NADPH)	Mthfr	-1.04687	-0.903405	-0.708019	0.71305	0.66751	1.27774	15.8358	15.9443	16.092	17.1665	17.132	17.5934	2.53148	0.00425726	1.33998		Mthfr	2.53148
Q8K1C0	Protein angel homolog 2	Angel2	-0.889438	-1.07131	-0.638819	0.626347	0.590367	1.38285	18.1067	17.9608	18.3078	19.3231	19.2942	19.9302	2.6221	0.0101228	1.39072		Angel2	2.6221
Q9CQ33	Leucine-zipper-like transcriptional regulator 1	Lztr1	-1.50568	-0.709346	-0.284864	1.03881	0.698122	0.762964	16.0948	16.7707	17.1309	18.2543	17.9652	18.0202	2.66554	0.0346186	1.41443		Lztr1	2.66554
P54869	Hydroxymethylglutaryl-CoA synthase, mitochondrial	Hmgcs2	-0.795163	-0.1473	-1.39056	1.32023	0.78612	0.226673	18.182	18.8022	17.612	20.207	19.6957	19.1602	2.80679	0.0320221	1.48892		Hmgcs2	2.80679
Q5U4C3	Splicing factor, arginine/serine-rich 19	Scaf1	-0.968347	-0.574605	-1.13453	0.998392	0.700737	0.978349	15.4839	15.8318	15.3371	17.2213	16.9584	17.2036	2.98314	0.00200207	1.57683		Scaf1	2.98314
Q9WVL6	Exostosin-like 3	Extl3	-0.744314	-0.915544	-0.92355	1.43589	0.705394	0.442127	16.0324	15.8754	15.8681	18.0314	17.3616	17.1202	2.98779	0.0249132	1.57908		Extl3	2.98779
A2AJ76	Hemicentin-2	Hmcn2	-0.406969	-1.56418	-0.52604	0.761712	0.979253	0.75622	18.041	16.9122	17.9249	19.1811	19.3933	19.1757	3.08231	0.0408667	1.62401		Hmcn2	3.08231
B1ATG9	Metalloprotease TIKI2	Trabd2b	-1.05196	-0.786037	-0.800317	1.26561	0.472943	0.899759	14.3359	14.5957	14.5818	16.6002	15.8258	16.2428	3.29085	0.00926275	1.71846		Trabd2b	3.29085
Q9EQ08	Heparan N-sulfatase	Sgsh	-0.844563	-0.819271	-0.9529	0.413679	0.867392	1.33566	16.028	16.0533	15.92	17.2833	17.736	18.2031	3.34123	0.020463	1.74038		Sgsh	3.34123
A0A075B5T2	Immunoglobulin heavy variable 6-3 (Fragment)	Ighv6-3	-1.05588	-0.711612	-0.773524	1.44081	0.772837	0.327373	17.353	17.7267	17.6595	20.0633	19.3382	18.8546	3.57752	0.0253893	1.83896		Ighv6-3	3.57752
Q64487	Receptor-type tyrosine-protein phosphatase delta	Ptprd	-0.659236	-1.14172	-0.884819	1.0339	0.674803	0.977071	12.5054	11.969	12.2546	14.3878	13.9886	14.3247	3.9743	0.000701471	1.9907		Ptprd	3.9743
Q9CWT6	Probable ATP-dependent RNA helicase DDX28	Ddx28	-0.492793	-0.730365	-1.36909	0.951291	1.04183	0.599124	15.846	15.571	14.8316	17.5177	17.6225	17.1101	4.00166	0.00991288	2.0006		Ddx28	4.00166
Q62230	Sialoadhesin	Siglec1	-0.792025	-0.757486	-1.15919	0.979278	0.845443	0.883982	17.979	18.0194	17.5489	20.0535	19.8967	19.9419	4.33169	0.00268065	2.11493		Siglec1	4.33169
P14429	H-2 class I histocompatibility antigen, Q7 alpha chain	H2-Q7	-1.24572	-0.264621	-0.937312	1.22068	0.97183	0.255142	14.9189	16.1908	15.3187	18.1164	17.7937	16.8646	4.33328	0.016332	2.11546		H2-Q7	4.33328
Q8R2X8	Golgin-45	Blzf1	-0.379216	-1.60901	-0.31392	0.908141	1.12851	0.2655	13.3425	11.6161	13.4342	15.1498	15.4591	14.2476	4.45242	0.0463383	2.15459		Blzf1	4.45242
P53349	Mitogen-activated protein kinase kinase kinase 1	Map3k1	-0.0104859	-0.923941	-1.36949	1.08059	1.03284	0.19049	13.8319	12.5346	11.9018	15.3815	15.3137	14.1174	4.53606	0.0406509	2.18144		Map3k1	4.53606
P12246	Serum amyloid P-component	Apcs	-0.111958	-1.03678	-1.33258	1.06336	0.728008	0.689951	13.9571	12.6919	12.2873	15.565	15.1062	15.0541	4.79982	0.0358171	2.26298		Apcs	4.79982
A2AJT4	Arginine/serine-rich protein PNISR	Pnisr	-0.838508	-1.21887	-0.456389	1.40662	0.629381	0.477769	12.5999	12.0856	13.1166	15.6359	14.5849	14.3799	4.81048	0.0114979	2.26618		Pnisr	4.81048
Q8BUB4	WD repeat and FYVE domain-containing protein 2	Wdfy2	-1.41432	-0.543357	-0.329213	0.289677	0.489813	1.5074	12.2101	13.5166	13.8378	14.7662	15.0664	16.5928	4.88027	0.0393786	2.28696		Wdfy2	4.88027
Q9Z2R6	Protein unc-119 homolog A	Unc119	-1.06363	-0.377661	-1.07296	0.508711	0.612285	1.39325	12.2495	13.2066	12.2365	14.4432	14.5877	15.6773	5.0578	0.0106579	2.33851		Unc119	5.0578
Q91XC0	LIM domain-containing protein ajuba	Ajuba	-0.764107	-0.937341	-1.01644	0.898011	0.765081	1.0548	13.199	12.9742	12.8716	15.3559	15.1834	15.5594	5.1028	9.38469e-05	2.35129		Ajuba	5.1028
P28575	Actin-binding protein IPP	Ipp	-0.495518	-0.196021	-1.61007	1.06724	0.283378	0.950996	13.6017	14.1011	11.743	16.2078	14.9006	16.0139	5.89221	0.0494926	2.55881		Ipp	5.89221
P36423	Thromboxane-A synthase	Tbxas1	-1.14989	-0.64834	-0.871144	0.768406	1.17545	0.725523	12.1587	12.9144	12.5787	15.049	15.6623	14.9844	6.41429	0.00095124	2.68129		Tbxas1	6.41429
Q6NXH3	Vasculin	Gpbp1	-0.269444	-0.721919	-1.50544	0.658106	1.00978	0.828922	13.6234	12.8688	11.5621	15.1702	15.7567	15.4551	6.84936	0.0358773	2.77597		Gpbp1	6.84936
Q9D8M7	PHD finger protein 10	Phf10	-0.841551	-0.901316	-0.959319	0.80236	0.714671	1.18515	12.164	12.0689	11.9766	14.7801	14.6405	15.3892	7.29445	0.00449314	2.8668		Phf10	7.29445
Q8C4S8	DENN domain-containing protein 2A	Dennd2a	-0.344473	-1.38503	-0.81985	1.0383	0.944173	0.566884	13.1928	11.4007	12.3741	15.5741	15.412	14.7623	7.60496	0.0162316	2.92694		Dennd2a	7.60496
Q62371	Discoidin domain-containing receptor 2	Ddr2	-1.01554	-0.137361	-1.2417	0.553335	0.469707	1.37156	11.7588	13.4549	11.322	14.7889	14.6273	16.3691	8.47492	0.0236254	3.0832		Ddr2	8.47492
Q9EQU3	Toll-like receptor 9	Tlr9	-0.71365	-0.758041	-1.17132	1.25575	0.743237	0.644023	12.7242	12.6463	11.9211	16.1805	15.281	15.1069	8.52825	0.00231095	3.09225		Tlr9	8.52825
Q80YW0	Cytohesin-4	Cyth4	-0.733819	-0.981072	-0.971269	0.589293	0.977879	1.11899	12.6687	12.1726	12.1923	15.3232	16.1028	16.3859	12.0652	0.00215789	3.59278		Cyth4	12.0652
P01786	Ig heavy chain V region MOPC 47A	-	-1.10495	-0.904046	-0.706604	0.866717	0.891769	0.95711	12.3112	12.814	13.308	17.2451	17.3078	17.4713	23.1078	0.00269991	4.53031		-	23.1078
Q3TA59	JmjC domain-containing protein 8	Jmjd8	-0.289261	-1.08519	-1.21978	0.855759	0.929992	0.808475	13.3198	11.035	10.6486	16.6068	16.8199	16.4711	31.2285	0.0256077	4.96479		Jmjd8	31.2285
