# Supplementary material for: Dysregulation of RAS proteostasis by autosomal-dominant LZTR1 mutation induces Noonan syndrome–like phenotypes in mice
Source: JCI Insight. 2024 Nov 22;9(22):e182382. doi: 10.1172/jci.insight.182382 (PMC11601938; doi:10.1172/jci.insight.182382)
Supplement: Supplemental table 4 [file jciinsight-9-182382-s092.xlsx]

## Sheet: p<0.05, LogFC<-0.6
			Z score						Log2(protein intensity)
Accession Number	Protein Name	Gene Symbol	PK23003-1_Heart_WT1	PK23003-2_Heart_WT2	PK23003-3_Heart_WT3	PK23003-4_Heart_Mut1	PK23003-5_Heart_Mut2	PK23003-6_Heart_Mut3	PK23003-1_Heart_WT1_1	PK23003-2_Heart_WT2_1	PK23003-3_Heart_WT3_1	PK23003-4_Heart_Mut1_1	PK23003-5_Heart_Mut2_1	PK23003-6_Heart_Mut3_1	Fold-change(Mut / WT)	p-value	Log2FC		Gene name	FoldChange
E9Q414	Apolipoprotein B-100	Apob	0.468363	1.40584	0.640587	-1.0184	-1.09256	-0.403827	21.0193	21.5053	21.1086	20.2487	20.2103	20.5673	0.547526	0.0115234	-0.869		Apob	0.547526
B9EJ54	Nucleoporin 205	Nup205	1.14113	0.270061	1.03882	-1.3275	-0.284227	-0.838285	22.1666	21.8342	22.1275	21.2247	21.6227	21.4113	0.649236	0.0163407	-0.623184		Nup205	0.649236
P06684	Complement C5	C5	0.874026	0.305916	1.25947	-0.699957	-0.343694	-1.39576	21.5846	21.322	21.7628	20.8571	21.0218	20.5355	0.59391	0.0176453	-0.751683		C5	0.59391
P01029	Complement C4-B	C4b	0.556525	0.600729	1.40262	-1.0988	-0.521567	-0.939505	21.6359	21.6715	22.3176	20.3021	20.7672	20.4304	0.385529	0.0100138	-1.37509		C4b	0.385529
P20918	Plasminogen	Plg	1.12626	0.332592	1.06307	-0.861286	-0.400121	-1.26051	23.5436	23.2088	23.517	22.705	22.8996	22.5366	0.611586	0.00915651	-0.709372		Plg	0.611586
P28665	Murinoglobulin-1	Mug1	0.756287	0.694329	1.22372	-0.940326	-0.692609	-1.0414	23.9837	23.9182	24.4781	22.1892	22.4512	22.0823	0.270605	0.00182457	-1.88574		Mug1	0.270605
Q01279	Epidermal growth factor receptor	Egfr	0.77855	0.742308	1.17302	-0.744209	-0.89612	-1.05355	21.6842	21.6573	21.9763	20.5566	20.4441	20.3275	0.397815	0.000878598	-1.32983		Egfr	0.397815
Q9DBD0	Inhibitor of carbonic anhydrase	Ica	0.823493	0.433956	1.10881	-0.213329	-0.556358	-1.59657	21.9987	21.8315	22.1211	21.5537	21.4065	20.9601	0.625451	0.0449925	-0.677032		Ica	0.625451
P19221	Prothrombin	F2	0.223033	0.801631	1.34324	-0.219016	-0.803789	-1.3451	22.4033	22.6914	22.9611	22.1832	21.8921	21.6225	0.579946	0.0262458	-0.786009		F2	0.579946
Q9DBG3	AP-2 complex subunit beta	Ap2b1	0.916687	0.957512	0.827311	-1.00182	-0.615008	-1.08468	23.6783	23.7032	23.6238	22.5084	22.7443	22.4578	0.467063	0.00412487	-1.09831		Ap2b1	0.467063
P42703	Leukemia inhibitory factor receptor	Lifr	0.96918	0.622706	1.07183	-0.801624	-0.659207	-1.20289	20.7314	20.5024	20.7993	19.5611	19.6552	19.2959	0.443305	0.00127353	-1.17363		Lifr	0.443305
P06683	Complement component C9	C9	0.824192	0.186232	1.40799	-0.922404	-0.339511	-1.1565	21.0616	20.6215	21.4643	19.8567	20.2588	19.6952	0.462591	0.024436	-1.11219		C9	0.462591
Q8BH35	Complement component C8 beta chain	C8b	1.06784	0.0443615	1.17076	-0.703572	-0.179453	-1.39994	21.2563	20.6502	21.3172	20.2073	20.5176	19.7949	0.535407	0.0392338	-0.901293		C8b	0.535407
G3X9Z4	PCF11 cleavage and polyadenylation factor subunit	Pcf11	0.913005	0.914038	0.895016	-0.715319	-1.05193	-0.954807	20.8175	20.8189	20.7943	18.7181	18.2841	18.4094	0.19755	0.0029338	-2.33971		Pcf11	0.19755
Q8K182	Complement component C8 alpha chain	C8a	1.03843	0.339356	1.20306	-0.959765	-0.561492	-1.05959	20.484	20.0425	20.5879	19.2221	19.4736	19.1591	0.470896	0.0093491	-1.08652		C8a	0.470896
P21614	Vitamin D-binding protein	Gc	1.02893	0.360597	1.00598	-0.494436	-0.339074	-1.562	23.4384	23.1224	23.4275	22.7181	22.7916	22.2133	0.5925	0.0332552	-0.755113		Gc	0.5925
P97290	Plasma protease C1 inhibitor	Serping1	0.47727	0.883889	1.10997	-0.437705	-0.516759	-1.51667	21.2038	21.3964	21.5035	20.7705	20.7331	20.2596	0.582299	0.0240165	-0.780168		Serping1	0.582299
Q61391	Neprilysin	Mme	0.482653	0.292158	1.49461	-0.386029	-1.45415	-0.429243	19.0306	18.9345	19.5411	18.5924	18.0536	18.5706	0.589188	0.0417436	-0.763199		Mme	0.589188
Q9ESB3	Histidine-rich glycoprotein	Hrg	0.248441	0.775465	1.35278	-0.217195	-0.826734	-1.33276	21.9594	22.2503	22.569	21.7024	21.3659	21.0866	0.545402	0.025049	-0.874607		Hrg	0.545402
Q8BZS9	Putative pre-mRNA-splicing factor ATP-dependent RNA helicase DHX32	Dhx32	1.15038	0.595263	0.724296	-0.113008	-1.11794	-1.239	19.0543	18.665	18.7555	18.1682	17.4634	17.3785	0.449122	0.0277747	-1.15482		Dhx32	0.449122
F6XJP7	Proprotein convertase subtilisin/kexin type 6	Pcsk6	0.0840727	1.005	1.3206	-0.427871	-1.20548	-0.776316	18.6283	19.2041	19.4015	18.3082	17.8219	18.0903	0.498443	0.029138	-1.0045		Pcsk6	0.498443
P21180	Complement C2	C2	0.307925	0.933278	1.23953	-0.461394	-1.36036	-0.65898	18.6508	18.9662	19.1206	18.2629	17.8095	18.1632	0.560965	0.0128831	-0.834017		C2	0.560965
P08607	C4b-binding protein	C4bpa	0.316695	0.852223	1.24476	-0.135117	-1.2094	-1.06915	19.6285	19.9862	20.2484	19.3267	18.6091	18.7028	0.474724	0.0220999	-1.07484		C4bpa	0.474724
P55065	Phospholipid transfer protein	Pltp	1.36537	0.253107	0.87119	-0.475194	-1.17733	-0.837147	19.6669	19.2122	19.4649	18.9145	18.6275	18.7666	0.624833	0.0174145	-0.678457		Pltp	0.624833
P70389	Insulin-like growth factor-binding protein complex acid labile subunit	Igfals	0.0430452	0.764817	1.4726	-1.08492	-0.177676	-1.01786	19.2998	19.6908	20.0742	18.6887	19.1802	18.725	0.565031	0.0453712	-0.823598		Igfals	0.565031
Q8BTZ4	Anaphase-promoting complex subunit 5	Anapc5	1.59099	0.355095	0.408621	-1.252	-0.561692	-0.54101	18.2379	17.654	17.6793	16.8947	17.2208	17.2306	0.59804	0.0393514	-0.741686		Anapc5	0.59804
Q8C3S2	Transport and Golgi organization protein 6 homolog	Tango6	0.623043	0.276261	1.38791	-0.908325	-0.0438863	-1.335	17.3794	17.1897	17.7976	16.5421	17.0147	16.3088	0.561081	0.0395631	-0.833719		Tango6	0.561081
Q8VDB8	Leucine-rich repeat-containing protein 2	Lrrc2	1.05523	1.11034	0.468778	-0.822039	-0.665455	-1.14686	20.2749	20.2961	20.0504	19.5561	19.616	19.4317	0.627399	0.00330278	-0.672545		Lrrc2	0.627399
Q9D0M1	Phosphoribosyl pyrophosphate synthase-associated protein 1	Prpsap1	0.905163	1.0144	0.495379	-1.54165	-0.164366	-0.708925	19.1866	19.2274	19.0338	18.2742	18.7878	18.5848	0.659598	0.0422464	-0.600342		Prpsap1	0.659598
P16294	Coagulation factor IX	F9	0.23048	0.854417	1.2253	0.0199619	-1.15319	-1.17697	19.6416	20.0299	20.2608	19.5106	18.7804	18.7656	0.514568	0.0391399	-0.958567		F9	0.514568
P70196	TNF receptor-associated factor 6	Traf6	1.24235	0.892276	0.52541	-0.773348	-1.00026	-0.886431	18.0815	17.8555	17.6187	16.7803	16.6338	16.7073	0.452249	0.008367	-1.14481		Traf6	0.452249
Q00897	Alpha-1-antitrypsin 1-4	Serpina1d	0.467015	0.514073	1.38365	-0.49712	-0.380636	-1.48698	24.6954	24.7211	25.1971	24.1676	24.2314	23.6258	0.549831	0.0277959	-0.862941		Serpina1d	0.549831
Q07968	Coagulation factor XIII B chain	F13b	0.745569	0.893324	0.879379	-1.14099	-0.130751	-1.24653	19.0374	19.235	19.2164	16.5149	17.8657	16.3738	0.210982	0.04	-2.24481		F13b	0.210982
Q61247	Alpha-2-antiplasmin	Serpinf2	0.484993	0.605642	1.29114	-0.621523	-0.249499	-1.51076	21.7264	21.7789	22.0771	21.2451	21.4069	20.8583	0.619556	0.0303361	-0.690694		Serpinf2	0.619556
Q8VCG4	Complement component C8 gamma chain	C8g	0.990263	0.476094	0.986105	-0.555517	-0.3516	-1.54534	20.4436	20.1756	20.4414	19.638	19.7443	19.1222	0.554013	0.0309279	-0.852007		C8g	0.554013
Q9DBB9	Carboxypeptidase N subunit 2	Cpn2	0.196066	0.986906	1.24553	-0.418184	-0.658279	-1.35204	20.5432	20.967	21.1056	20.2141	20.0855	19.7138	0.548105	0.0190007	-0.867476		Cpn2	0.548105
P11859	Angiotensinogen	Agt	0.989439	0.49711	0.915726	-0.706956	-0.141084	-1.55424	19.7314	19.5268	19.7007	19.0264	19.2615	18.6742	0.63044	0.0462647	-0.665568		Agt	0.63044
P97298	Pigment epithelium-derived factor	Serpinf1	0.852216	0.0923129	1.40756	-0.992027	-0.247016	-1.11304	18.9561	18.617	19.2039	18.1332	18.4656	18.0792	0.615702	0.0332997	-0.699696		Serpinf1	0.615702
Q8BMD5	Cytidine and dCMP deaminase domain-containing protein 1	Cdadc1	1.09955	-0.0370456	1.32099	-0.91739	-0.986278	-0.479832	17.5316	16.7658	17.6808	16.1726	16.1262	16.4675	0.476111	0.0494846	-1.07063		Cdadc1	0.476111
Q9R0Q4	Mortality factor 4-like protein 2	Morf4l2	0.888526	0.867672	0.748581	-0.709967	-1.52293	-0.271881	16.8964	16.8403	16.5199	12.5956	10.4083	13.7743	0.0444162	0.0432285	-4.49277		Morf4l2	0.0444162
P07759	Serine protease inhibitor A3K	Serpina3k	0.752175	0.448152	1.33157	-0.645038	-0.580045	-1.30682	25.9783	25.7172	26.476	24.7782	24.834	24.2098	0.366065	0.00858401	-1.44983		Serpina3k	0.366065
P22599	Alpha-1-antitrypsin 1-2	Serpina1b	0.585605	0.875979	1.16691	-0.884828	-0.536469	-1.2072	24.0959	24.2919	24.4882	23.1038	23.3388	22.8862	0.440621	0.00257336	-1.18239		Serpina1b	0.440621
Q00724	Retinol-binding protein 4	Rbp4	1.02185	0.681318	0.896154	-0.957894	-0.360377	-1.28105	20.6338	20.4026	20.5484	19.2899	19.6955	19.0705	0.442488	0.0145801	-1.17629		Rbp4	0.442488
Q00898	Alpha-1-antitrypsin 1-5	Serpina1e	0.792925	1.37582	0.152221	-0.653526	-0.268934	-1.3985	22.917	23.5638	22.2061	21.312	21.7388	20.4854	0.304208	0.033302	-1.71687		Serpina1e	0.304208
Q5RJG7	D-ribitol-5-phosphate cytidylyltransferase	Crppa	0.955922	0.59932	0.88587	-1.48121	-0.859146	-0.100757	17.5064	17.3713	17.4799	16.5827	16.8185	17.1059	0.652097	0.0468587	-0.616842		Crppa	0.652097
Q6DI86	FAST kinase domain-containing protein 1, mitochondrial	Fastkd1	0.639413	1.217	0.678168	-0.776482	-0.378154	-1.37994	16.1638	17.1842	16.2323	13.6623	14.3661	12.5962	0.126285	0.0121358	-2.98525		Fastkd1	0.126285
Q7TMJ8	Phosphoinositide-3-kinase-interacting protein 1	Pik3ip1	1.38981	0.773712	0.376673	-1.05108	-0.983741	-0.505375	17.4032	16.9468	16.6526	15.5949	15.6448	15.9992	0.419107	0.0132672	-1.25461		Pik3ip1	0.419107
Q8R3Q0	Store-operated calcium entry-associated regulatory factor	Saraf	0.744826	0.696829	1.11974	-1.02492	-1.25558	-0.280889	19.7713	19.744	19.9845	18.7648	18.6336	19.1879	0.510091	0.0157867	-0.971174		Saraf	0.510091
Q9JHH6	Carboxypeptidase B2	Cpb2	-0.0756721	1.16979	1.23433	-0.528253	-0.58161	-1.21859	19.1053	20.2263	20.2844	18.6979	18.6498	18.0765	0.379642	0.0480142	-1.39729		Cpb2	0.379642
Q9JJN5	Carboxypeptidase N catalytic chain	Cpn1	0.259129	0.588709	1.54453	-0.620745	-0.535079	-1.23655	18.2886	18.4458	18.9016	17.869	17.9099	17.5753	0.590237	0.0335614	-0.760634		Cpn1	0.590237
A2A9K7	Connector enhancer of kinase suppressor of Ras 1	Cnksr1	0.80938	0.783519	0.889256	-0.0932952	-0.996698	-1.39216	17.0335	16.9775	17.2064	15.0789	13.1228	12.2664	0.0834416	0.0490682	-3.58309		Cnksr1	0.0834416
A2AQ07	Tubulin beta-1 chain	Tubb1	0.256886	1.01594	1.06503	-1.57138	-0.431164	-0.335315	15.8487	17.6686	17.7863	11.4655	14.1991	14.4289	0.0750148	0.037779	-3.73668		Tubb1	0.0750148
A2AS37	Expressed sequence AI182371	AI182371	0.561169	0.516222	1.28823	-1.23234	-0.019726	-1.11356	17.5092	17.4607	18.2937	15.5741	16.8825	15.7022	0.307434	0.0338221	-1.70165		AI182371	0.307434
O88512	AP-1 complex subunit gamma-like 2	Ap1g2	1.09604	1.0625	0.352445	-1.3691	-0.472962	-0.668926	17.2409	17.1751	15.7811	12.4014	14.1607	13.776	0.102498	0.0103896	-3.28633		Ap1g2	0.102498
P21570	Angiogenin	Ang	1.05631	0.460574	0.926789	-0.342642	-0.556254	-1.54477	15.8124	15.4012	15.723	14.8467	14.6992	14.0168	0.45861	0.0306669	-1.12466		Ang	0.45861
P52430	Serum paraoxonase/arylesterase 1	Pon1	0.545326	0.857392	1.18532	-0.588249	-0.670568	-1.32922	18.9216	19.1923	19.4767	17.9385	17.8671	17.2959	0.354451	0.00523576	-1.49634		Pon1	0.354451
P70353	Nuclear transcription factor Y subunit gamma	Nfyc	1.34681	0.612607	0.646275	-1.1514	-0.65666	-0.797634	18.099	17.7097	17.7276	16.7743	17.0367	16.9619	0.528088	0.0062696	-0.921151		Nfyc	0.528088
Q60590	Alpha-1-acid glycoprotein 1	Orm1	1.48201	0.232773	0.651803	-0.375227	-0.678621	-1.31274	21.9759	20.5289	21.0143	19.8246	19.4732	18.7387	0.281749	0.0296955	-1.82752		Orm1	0.281749
Q61406	Complement factor H-related 1	Cfhr1	1.03209	0.487125	0.895351	-1.59528	-0.322178	-0.497104	18.1221	17.7017	18.0166	16.0952	17.0774	16.9424	0.422848	0.0410299	-1.24179		Cfhr1	0.422848
Q8BXQ3	Leucine-rich repeat and transmembrane domain-containing protein 1	Lrtm1	0.178713	0.932179	1.25129	-0.846124	-1.33606	-0.179995	14.8555	16.1321	16.6727	13.1191	12.289	14.2477	0.157326	0.0271569	-2.66817		Lrtm1	0.157326
Q8C0V0	Serine/threonine-protein kinase tousled-like 1	Tlk1	1.04283	1.31844	-0.0220014	-1.09691	-0.305917	-0.936444	16.7508	16.9782	15.8725	14.9859	15.6383	15.1182	0.409984	0.0412734	-1.28636		Tlk1	0.409984
Q8VCH7	Retinol dehydrogenase 10	Rdh10	0.401511	0.921342	1.17192	-0.486837	-0.577586	-1.43035	15.7036	16.0053	16.1507	15.188	15.1353	14.6404	0.512175	0.0135572	-0.96529		Rdh10	0.512175
Q9CS42	Ribose-phosphate pyrophosphokinase 2	Prps2	-0.0800041	1.08385	1.28638	-0.386007	-1.26998	-0.634232	16.7571	18.0629	18.2902	16.4137	15.4219	16.1352	0.304996	0.0482747	-1.71314		Prps2	0.304996
Q9EPC1	Alpha-parvin	Parva	1.46474	0.556381	0.4622	-0.724525	-1.23977	-0.519021	17.766	17.2252	17.1692	16.4626	16.1559	16.585	0.504994	0.0168442	-0.985661		Parva	0.504994
Q9QUM0	Integrin alpha-IIb	Itga2b	0.671418	0.931751	0.985199	-0.603436	-1.42623	-0.558701	16.854	17.4901	17.6206	13.7393	11.729	13.8486	0.0538104	0.0172417	-4.21597		Itga2b	0.0538104
Q9QYK5	Heparan-sulfate 6-O-sulfotransferase 1	Hs6st1	1.06171	0.722596	0.926033	-0.921648	-1.04255	-0.746146	17.2542	16.9926	17.1495	15.7246	15.6313	15.8599	0.380635	0.000178107	-1.39352		Hs6st1	0.380635
P14847	C-reactive protein	Crp	0.759923	0.290087	1.48196	-0.823727	-0.806237	-0.902007	17.9796	17.7324	18.3593	17.1466	17.1558	17.1054	0.540419	0.0388222	-0.88785		Crp	0.540419
P31532	Serum amyloid A-4 protein	Saa4	0.981469	0.64571	0.927254	-0.246158	-1.02126	-1.28702	16.6856	16.0624	16.585	14.4068	12.9681	12.4748	0.111794	0.0229166	-3.16109		Saa4	0.111794
P39039	Mannose-binding protein A	Mbl1	0.402097	1.00682	1.15773	-0.898507	-0.456159	-1.21198	17.2853	17.7097	17.8157	16.3724	16.6829	16.1524	0.434977	0.00583472	-1.20099		Mbl1	0.434977
Q61024	Asparagine synthetase [glutamine-hydrolyzing]	Asns	0.8531	1.4399	0.0710201	-0.970945	-0.321823	-1.07125	14.1518	14.5912	13.5662	12.786	13.272	12.7108	0.441306	0.0370186	-1.18015		Asns	0.441306
Q64267	DNA repair protein complementing XP-A cells homolog	Xpa	0.991361	0.527782	0.889306	-1.06073	0.00232968	-1.35005	15.2357	14.4704	15.0672	11.8482	13.603	11.3706	0.159267	0.0476815	-2.65048		Xpa	0.159267
Q8BM39	Pre-mRNA-splicing factor 18	Prpf18	0.940461	0.782462	0.982307	-0.944091	-0.661201	-1.09994	17.0589	16.9821	17.0793	16.1423	16.2799	16.0665	0.544426	0.00134233	-0.877193		Prpf18	0.544426
Q91WD0	Protein GPR108	Gpr108	0.200843	0.913446	1.15515	-0.236836	-1.5947	-0.437904	13.4079	14.3913	14.7249	12.8039	10.9299	12.5264	0.235211	0.0487989	-2.08797		Gpr108	0.235211
Q91XL1	Leucine-rich HEV glycoprotein	Lrg1	0.788554	0.441146	1.1332	-0.0767021	-0.768819	-1.51738	17.4566	17.2024	17.7087	16.8236	16.3172	15.7696	0.449854	0.0448229	-1.15247		Lrg1	0.449854
Q99M07	Cytochrome c oxidase assembly factor 5	Coa5	1.11792	0.605255	0.773585	-1.47451	-0.721857	-0.300391	19.7886	19.5619	19.6363	18.6422	18.975	19.1614	0.600357	0.0255806	-0.736107		Coa5	0.600357
Q9CXD9	Leucine-rich repeat-containing protein 17	Lrrc17	0.534809	0.918108	1.18125	-0.811073	-1.19086	-0.632238	14.5523	15.4344	16.04	11.4548	10.5808	11.8664	0.0607252	0.00229261	-4.04156		Lrrc17	0.0607252
Q9JK91	DNA mismatch repair protein Mlh1	Mlh1	0.29993	1.02707	1.11509	-0.193952	-1.27748	-0.970659	14.0077	15.4439	15.6177	13.0323	10.8923	11.4983	0.107656	0.0185366	-3.2155		Mlh1	0.107656
Q9WUD8	Fas apoptotic inhibitory molecule 1	Faim	1.07613	0.633753	0.938369	-0.924683	-1.19298	-0.530592	15.9037	15.5268	15.7863	14.199	13.9705	14.5348	0.352538	0.00264966	-1.50415		Faim	0.352538
Q9Z126	Platelet factor 4	Pf4	0.504905	0.997524	1.13246	-0.844539	-0.619822	-1.17053	18.9622	19.2515	19.3308	18.1698	18.3017	17.9783	0.489174	0.00237646	-1.03158		Pf4	0.489174
O35732	CASP8 and FADD-like apoptosis regulator	Cflar	0.719369	0.92736	1.01935	-0.521174	-1.14832	-0.996587	13.2856	13.4825	13.5696	12.1111	11.5174	11.6611	0.311501	0.00416783	-1.68269		Cflar	0.311501
O55240	Retinol dehydrogenase 5	Rdh5	0.387099	0.945575	1.19467	-1.31304	-0.423459	-0.790843	16.8737	17.176	17.3108	15.9535	16.435	16.2361	0.53145	0.00882877	-0.911993		Rdh5	0.53145
Q8BWR8	Rhophilin-2	Rhpn2	0.630524	0.674403	1.22935	-1.19328	-0.274725	-1.06627	13.9925	14.0308	14.5152	12.4006	13.2024	12.5115	0.359811	0.0113938	-1.47469		Rhpn2	0.359811
Q8C1E7	Ion channel TACAN	Tmem120a	0.82178	0.833606	0.958681	-0.463255	-1.37798	-0.772832	14.5493	14.569	14.777	12.4122	10.8909	11.8973	0.134129	0.0206576	-2.89831		Tmem120a	0.134129
Q9QUT0	Ammonium transporter Rh type A	Rhag	0.264453	1.01757	1.28951	-0.725734	-0.951168	-0.894632	15.7368	17.8447	18.6059	12.9654	12.3344	12.4927	0.0359384	0.025943	-4.79833		Rhag	0.0359384
Q9R1X5	ATP-binding cassette sub-family C member 5	Abcc5	0.611523	1.0243	0.980614	-1.20059	-0.415068	-1.00077	14.7315	15.4462	15.3705	11.594	12.954	11.9399	0.123271	0.00659766	-3.02009		Abcc5	0.123271
