# Supplementary material for: Dysregulation of RAS proteostasis by autosomal-dominant LZTR1 mutation induces Noonan syndrome–like phenotypes in mice
Source: JCI Insight. 2024 Nov 22;9(22):e182382. doi: 10.1172/jci.insight.182382 (PMC11601938; doi:10.1172/jci.insight.182382)
Supplement: Supplemental table 5 [file jciinsight-9-182382-s093.xlsx]

## Sheet: Suppplemental Data_GSEA analysi
	ONTOLOGY	ID	Description	setSize	enrichmentScore	NES	pvalue	p.adjust	qvalues	rank	leading_edge	core_enrichment
GO:0003735	MF	GO:0003735	structural constituent of ribosome	150	0.735576	2.63671	3.53651293824876e-30	2.46282761019644e-26	2.0634622333382e-26	2015	tags=60%	list=16%	signal=51%	ENSMUSG00000057841/ENSMUSG00000037563/ENSMUSG00000078193/ENSMUSG00000062328/ENSMUSG00000041453/ENSMUSG00000049517/ENSMUSG00000063457/ENSMUSG00000062997/ENSMUSG00000030432/ENSMUSG00000073702/ENSMUSG00000060636/ENSMUSG00000047215/ENSMUSG00000036781/ENSMUSG00000003429/ENSMUSG00000079641/ENSMUSG00000008668/ENSMUSG00000009927/ENSMUSG00000063316/ENSMUSG00000057863/ENSMUSG00000041841/ENSMUSG00000038274/…
GO:0044391	CC	GO:0044391	ribosomal subunit	182	0.696858	2.52908	1.02962383067346e-28	3.585150178405e-25	3.00379204917001e-25	2015	tags=54%	list=16%	signal=46%	ENSMUSG00000035692/ENSMUSG00000069919/ENSMUSG00000062006/ENSMUSG00000057841/ENSMUSG00000037563/ENSMUSG00000069917/ENSMUSG00000062328/ENSMUSG00000041453/ENSMUSG00000049517/ENSMUSG00000063457/ENSMUSG00000062997/ENSMUSG00000030432/ENSMUSG00000073702/ENSMUSG00000060636/ENSMUSG00000047215/ENSMUSG00000036781/ENSMUSG00000003429/ENSMUSG00000079641/ENSMUSG00000008668/ENSMUSG00000079435/ENSMUSG00000009927/…
GO:0022626	CC	GO:0022626	cytosolic ribosome	103	0.774682	2.68999	5.03914390958011e-26	1.1697532728772e-22	9.8006928739658e-23	2010	tags=79%	list=16%	signal=67%	ENSMUSG00000035692/ENSMUSG00000069919/ENSMUSG00000062006/ENSMUSG00000057841/ENSMUSG00000037563/ENSMUSG00000069917/ENSMUSG00000062328/ENSMUSG00000041453/ENSMUSG00000049517/ENSMUSG00000063457/ENSMUSG00000062997/ENSMUSG00000030432/ENSMUSG00000073702/ENSMUSG00000060636/ENSMUSG00000047215/ENSMUSG00000036781/ENSMUSG00000003429/ENSMUSG00000079641/ENSMUSG00000008668/ENSMUSG00000079435/ENSMUSG00000009927/…
GO:0005840	CC	GO:0005840	ribosome	216	0.646556	2.3689	5.270495579235e-25	9.17593280344813e-22	7.68798868307884e-22	2015	tags=49%	list=16%	signal=42%	ENSMUSG00000035692/ENSMUSG00000069919/ENSMUSG00000062006/ENSMUSG00000057841/ENSMUSG00000037563/ENSMUSG00000069917/ENSMUSG00000078193/ENSMUSG00000062328/ENSMUSG00000041453/ENSMUSG00000049517/ENSMUSG00000063457/ENSMUSG00000062997/ENSMUSG00000030432/ENSMUSG00000073702/ENSMUSG00000060636/ENSMUSG00000047215/ENSMUSG00000036781/ENSMUSG00000003429/ENSMUSG00000079641/ENSMUSG00000008668/ENSMUSG00000079435/…
GO:0045087	BP	GO:0045087	innate immune response	409	0.541669	2.02984	1.37511482397112e-21	1.91525992682698e-18	1.60468662510988e-18	2441	tags=36%	list=19%	signal=30%	ENSMUSG00000069792/ENSMUSG00000052336/ENSMUSG00000036887/ENSMUSG00000018927/ENSMUSG00000048583/ENSMUSG00000043263/ENSMUSG00000029771/ENSMUSG00000021423/ENSMUSG00000058715/ENSMUSG00000025498/ENSMUSG00000026938/ENSMUSG00000036896/ENSMUSG00000035692/ENSMUSG00000041515/ENSMUSG00000036905/ENSMUSG00000032202/ENSMUSG00000042436/ENSMUSG00000046805/ENSMUSG00000031165/ENSMUSG00000060591/ENSMUSG00000076617/…
GO:0002252	BP	GO:0002252	immune effector process	479	0.520205	1.95682	5.16312097172283e-21	5.9926624078463e-18	5.02090869232625e-18	2526	tags=37%	list=20%	signal=31%	ENSMUSG00000049103/ENSMUSG00000052336/ENSMUSG00000030579/ENSMUSG00000036887/ENSMUSG00000030786/ENSMUSG00000059498/ENSMUSG00000022901/ENSMUSG00000048583/ENSMUSG00000029771/ENSMUSG00000058715/ENSMUSG00000025498/ENSMUSG00000026938/ENSMUSG00000033220/ENSMUSG00000036896/ENSMUSG00000035692/ENSMUSG00000037649/ENSMUSG00000036905/ENSMUSG00000035000/ENSMUSG00000032202/ENSMUSG00000042436/ENSMUSG00000068220/…
GO:0050776	BP	GO:0050776	regulation of immune response	412	0.518425	1.94318	5.55955790832995e-18	5.53096589622997e-15	4.63407962193578e-15	2525	tags=36%	list=20%	signal=30%	ENSMUSG00000049103/ENSMUSG00000036887/ENSMUSG00000030786/ENSMUSG00000059498/ENSMUSG00000048583/ENSMUSG00000043263/ENSMUSG00000015355/ENSMUSG00000058715/ENSMUSG00000025498/ENSMUSG00000026938/ENSMUSG00000033220/ENSMUSG00000036896/ENSMUSG00000037649/ENSMUSG00000036905/ENSMUSG00000035000/ENSMUSG00000042436/ENSMUSG00000031165/ENSMUSG00000058099/ENSMUSG00000005413/ENSMUSG00000076617/ENSMUSG00000038147/…
GO:0015934	CC	GO:0015934	large ribosomal subunit	113	0.690809	2.42014	1.1171032921845e-17	9.72438415846605e-15	8.14750466918246e-15	2015	tags=52%	list=16%	signal=44%	ENSMUSG00000062006/ENSMUSG00000057841/ENSMUSG00000062328/ENSMUSG00000041453/ENSMUSG00000062997/ENSMUSG00000030432/ENSMUSG00000073702/ENSMUSG00000060636/ENSMUSG00000047215/ENSMUSG00000079641/ENSMUSG00000079435/ENSMUSG00000063316/ENSMUSG00000057863/ENSMUSG00000041841/ENSMUSG00000057322/ENSMUSG00000048758/ENSMUSG00000000740/ENSMUSG00000060036/ENSMUSG00000023939/ENSMUSG00000090137/ENSMUSG00000074129/…
GO:0022625	CC	GO:0022625	cytosolic large ribosomal subunit	53	0.807366	2.58141	2.51403093041968e-17	1.94530126660474e-14	1.62985654354576e-14	2010	tags=87%	list=16%	signal=73%	ENSMUSG00000062006/ENSMUSG00000057841/ENSMUSG00000062328/ENSMUSG00000041453/ENSMUSG00000062997/ENSMUSG00000030432/ENSMUSG00000073702/ENSMUSG00000060636/ENSMUSG00000047215/ENSMUSG00000079641/ENSMUSG00000079435/ENSMUSG00000063316/ENSMUSG00000057863/ENSMUSG00000041841/ENSMUSG00000057322/ENSMUSG00000048758/ENSMUSG00000000740/ENSMUSG00000060036/ENSMUSG00000090137/ENSMUSG00000074129/ENSMUSG00000062647/…
GO:0006954	BP	GO:0006954	inflammatory response	407	0.516946	1.93695	3.63112902004526e-17	2.43678916217816e-14	2.04164610870243e-14	2210	tags=33%	list=17%	signal=28%	ENSMUSG00000063415/ENSMUSG00000049103/ENSMUSG00000052336/ENSMUSG00000079293/ENSMUSG00000030579/ENSMUSG00000036887/ENSMUSG00000030786/ENSMUSG00000018927/ENSMUSG00000059498/ENSMUSG00000021423/ENSMUSG00000058715/ENSMUSG00000018774/ENSMUSG00000060063/ENSMUSG00000070873/ENSMUSG00000024397/ENSMUSG00000030653/ENSMUSG00000029417/ENSMUSG00000021322/ENSMUSG00000005413/ENSMUSG00000034652/ENSMUSG00000000290/…
GO:0002443	BP	GO:0002443	leukocyte mediated immunity	218	0.59238	2.17117	3.84903514990806e-17	2.43678916217816e-14	2.04164610870243e-14	1746	tags=36%	list=14%	signal=31%	ENSMUSG00000049103/ENSMUSG00000030579/ENSMUSG00000036887/ENSMUSG00000030786/ENSMUSG00000059498/ENSMUSG00000048583/ENSMUSG00000058715/ENSMUSG00000025498/ENSMUSG00000033220/ENSMUSG00000036896/ENSMUSG00000037649/ENSMUSG00000036905/ENSMUSG00000035000/ENSMUSG00000032202/ENSMUSG00000031165/ENSMUSG00000005413/ENSMUSG00000076617/ENSMUSG00000038147/ENSMUSG00000034652/ENSMUSG00000030707/ENSMUSG00000000290/…
GO:0005198	MF	GO:0005198	structural molecule activity	395	0.512608	1.91939	1.75555635689559e-16	1.01880787245174e-13	8.53600779497566e-14	2088	tags=37%	list=17%	signal=32%	ENSMUSG00000031849/ENSMUSG00000042436/ENSMUSG00000005413/ENSMUSG00000057841/ENSMUSG00000037563/ENSMUSG00000021388/ENSMUSG00000078193/ENSMUSG00000062328/ENSMUSG00000041453/ENSMUSG00000049517/ENSMUSG00000063457/ENSMUSG00000062997/ENSMUSG00000030432/ENSMUSG00000073702/ENSMUSG00000060636/ENSMUSG00000047215/ENSMUSG00000036781/ENSMUSG00000023046/ENSMUSG00000003429/ENSMUSG00000079641/ENSMUSG00000008668/…
GO:0050778	BP	GO:0050778	positive regulation of immune response	306	0.528468	1.96368	5.49962349267939e-15	2.94610600023225e-12	2.46837352388031e-12	2525	tags=37%	list=20%	signal=31%	ENSMUSG00000049103/ENSMUSG00000036887/ENSMUSG00000030786/ENSMUSG00000059498/ENSMUSG00000043263/ENSMUSG00000058715/ENSMUSG00000025498/ENSMUSG00000026938/ENSMUSG00000036896/ENSMUSG00000037649/ENSMUSG00000036905/ENSMUSG00000042436/ENSMUSG00000058099/ENSMUSG00000076617/ENSMUSG00000034652/ENSMUSG00000000290/ENSMUSG00000037379/ENSMUSG00000004266/ENSMUSG00000004626/ENSMUSG00000026177/ENSMUSG00000076609/…
GO:0009897	CC	GO:0009897	external side of plasma membrane	202	0.576154	2.10364	1.99942117943371e-14	9.94569220969741e-12	8.33292601323389e-12	1781	tags=36%	list=14%	signal=32%	ENSMUSG00000049103/ENSMUSG00000052336/ENSMUSG00000030786/ENSMUSG00000059498/ENSMUSG00000022901/ENSMUSG00000015355/ENSMUSG00000036353/ENSMUSG00000058715/ENSMUSG00000032725/ENSMUSG00000029417/ENSMUSG00000076617/ENSMUSG00000030157/ENSMUSG00000015396/ENSMUSG00000027338/ENSMUSG00000044534/ENSMUSG00000076609/ENSMUSG00000079227/ENSMUSG00000026656/ENSMUSG00000002985/ENSMUSG00000073421/ENSMUSG00000047139/…
GO:0009617	BP	GO:0009617	response to bacterium	350	0.499809	1.86525	1.37945005362091e-13	6.1648336822696e-11	5.16516114465679e-11	2526	tags=36%	list=20%	signal=29%	ENSMUSG00000069792/ENSMUSG00000052336/ENSMUSG00000031762/ENSMUSG00000022901/ENSMUSG00000029771/ENSMUSG00000021423/ENSMUSG00000058715/ENSMUSG00000018774/ENSMUSG00000035692/ENSMUSG00000041515/ENSMUSG00000037922/ENSMUSG00000046805/ENSMUSG00000030653/ENSMUSG00000069919/ENSMUSG00000029417/ENSMUSG00000076617/ENSMUSG00000038147/ENSMUSG00000105096/ENSMUSG00000037379/ENSMUSG00000015950/ENSMUSG00000006403/…
GO:0050900	BP	GO:0050900	leukocyte migration	210	0.563998	2.0636	1.41638912860875e-13	6.1648336822696e-11	5.16516114465679e-11	1855	tags=35%	list=15%	signal=31%	ENSMUSG00000049103/ENSMUSG00000052336/ENSMUSG00000030786/ENSMUSG00000034845/ENSMUSG00000018927/ENSMUSG00000059498/ENSMUSG00000036353/ENSMUSG00000058715/ENSMUSG00000033220/ENSMUSG00000035000/ENSMUSG00000024397/ENSMUSG00000029417/ENSMUSG00000034652/ENSMUSG00000030707/ENSMUSG00000000290/ENSMUSG00000056529/ENSMUSG00000024810/ENSMUSG00000073982/ENSMUSG00000048163/ENSMUSG00000032076/ENSMUSG00000035385/…
GO:0016874	MF	GO:0016874	ligase activity	138	-0.496848	-2.50239	2.750575566212e-13	1.12676519077061e-10	9.44052034892452e-11	2617	tags=52%	list=21%	signal=42%	ENSMUSG00000027605/ENSMUSG00000068739/ENSMUSG00000000563/ENSMUSG00000022792/ENSMUSG00000033257/ENSMUSG00000040354/ENSMUSG00000032557/ENSMUSG00000022574/ENSMUSG00000018848/ENSMUSG00000052833/ENSMUSG00000022110/ENSMUSG00000020184/ENSMUSG00000037216/ENSMUSG00000034566/ENSMUSG00000070699/ENSMUSG00000075289/ENSMUSG00000030314/ENSMUSG00000011148/ENSMUSG00000031278/ENSMUSG00000029028/ENSMUSG00000032883/…
GO:0009986	CC	GO:0009986	cell surface	483	0.469824	1.76768	3.09476158222583e-13	1.19732886992337e-10	1.00317330118584e-10	1860	tags=28%	list=15%	signal=25%	ENSMUSG00000049103/ENSMUSG00000052336/ENSMUSG00000079293/ENSMUSG00000030579/ENSMUSG00000030786/ENSMUSG00000034845/ENSMUSG00000059498/ENSMUSG00000022901/ENSMUSG00000015355/ENSMUSG00000036353/ENSMUSG00000034353/ENSMUSG00000058715/ENSMUSG00000037649/ENSMUSG00000070873/ENSMUSG00000035000/ENSMUSG00000068220/ENSMUSG00000032725/ENSMUSG00000040747/ENSMUSG00000029417/ENSMUSG00000058099/ENSMUSG00000076617/…
GO:0006909	BP	GO:0006909	phagocytosis	157	0.595093	2.14002	4.14268384389397e-13	1.51840264678303e-10	1.27218263416644e-10	1249	tags=31%	list=10%	signal=28%	ENSMUSG00000049103/ENSMUSG00000079293/ENSMUSG00000030579/ENSMUSG00000030786/ENSMUSG00000059498/ENSMUSG00000048779/ENSMUSG00000058715/ENSMUSG00000033220/ENSMUSG00000041515/ENSMUSG00000032202/ENSMUSG00000024397/ENSMUSG00000076617/ENSMUSG00000034652/ENSMUSG00000030707/ENSMUSG00000000290/ENSMUSG00000037379/ENSMUSG00000026177/ENSMUSG00000076609/ENSMUSG00000090084/ENSMUSG00000073982/ENSMUSG00000026656/…
GO:0097529	BP	GO:0097529	myeloid leukocyte migration	127	0.622472	2.20328	4.74798691816282e-13	1.65324904490429e-10	1.38516270986192e-10	1309	tags=34%	list=10%	signal=31%	ENSMUSG00000049103/ENSMUSG00000052336/ENSMUSG00000030786/ENSMUSG00000018927/ENSMUSG00000059498/ENSMUSG00000036353/ENSMUSG00000058715/ENSMUSG00000033220/ENSMUSG00000035000/ENSMUSG00000024397/ENSMUSG00000029417/ENSMUSG00000034652/ENSMUSG00000000290/ENSMUSG00000073982/ENSMUSG00000035385/ENSMUSG00000019122/ENSMUSG00000022488/ENSMUSG00000021702/ENSMUSG00000040952/ENSMUSG00000049130/ENSMUSG00000074129/…
GO:0015935	CC	GO:0015935	small ribosomal subunit	74	0.705304	2.36016	6.27014346116813e-13	2.07929900302737e-10	1.74212557419824e-10	2199	tags=59%	list=17%	signal=49%	ENSMUSG00000035692/ENSMUSG00000069919/ENSMUSG00000037563/ENSMUSG00000069917/ENSMUSG00000049517/ENSMUSG00000063457/ENSMUSG00000036781/ENSMUSG00000003429/ENSMUSG00000008668/ENSMUSG00000009927/ENSMUSG00000038274/ENSMUSG00000047675/ENSMUSG00000040952/ENSMUSG00000052146/ENSMUSG00000020460/ENSMUSG00000090733/ENSMUSG00000090137/ENSMUSG00000061787/ENSMUSG00000061477/ENSMUSG00000025290/ENSMUSG00000032518/…
GO:0022627	CC	GO:0022627	cytosolic small ribosomal subunit	45	0.788751	2.45831	7.0675088131989e-13	2.23718778977805e-10	1.8744115479216e-10	1683	tags=78%	list=13%	signal=68%	ENSMUSG00000035692/ENSMUSG00000069919/ENSMUSG00000037563/ENSMUSG00000069917/ENSMUSG00000049517/ENSMUSG00000063457/ENSMUSG00000036781/ENSMUSG00000003429/ENSMUSG00000008668/ENSMUSG00000009927/ENSMUSG00000038274/ENSMUSG00000047675/ENSMUSG00000040952/ENSMUSG00000052146/ENSMUSG00000020460/ENSMUSG00000090733/ENSMUSG00000090137/ENSMUSG00000061787/ENSMUSG00000061477/ENSMUSG00000025290/ENSMUSG00000032518/…
GO:0002449	BP	GO:0002449	lymphocyte mediated immunity	161	0.586741	2.11345	9.99036335083786e-13	3.02490827718412e-10	2.53439743952834e-10	2327	tags=43%	list=18%	signal=35%	ENSMUSG00000049103/ENSMUSG00000036887/ENSMUSG00000059498/ENSMUSG00000048583/ENSMUSG00000058715/ENSMUSG00000025498/ENSMUSG00000036896/ENSMUSG00000037649/ENSMUSG00000036905/ENSMUSG00000035000/ENSMUSG00000032202/ENSMUSG00000031165/ENSMUSG00000076617/ENSMUSG00000030707/ENSMUSG00000030157/ENSMUSG00000004266/ENSMUSG00000026177/ENSMUSG00000076609/ENSMUSG00000058818/ENSMUSG00000032076/ENSMUSG00000026656/…
GO:0002250	BP	GO:0002250	adaptive immune response	234	0.543224	1.997	1.79056630098674e-12	5.19562655002985e-10	4.35311798524978e-10	2681	tags=44%	list=21%	signal=35%	ENSMUSG00000049103/ENSMUSG00000079547/ENSMUSG00000036887/ENSMUSG00000059498/ENSMUSG00000022901/ENSMUSG00000015355/ENSMUSG00000058715/ENSMUSG00000025498/ENSMUSG00000036896/ENSMUSG00000037649/ENSMUSG00000036905/ENSMUSG00000035000/ENSMUSG00000032202/ENSMUSG00000031165/ENSMUSG00000076617/ENSMUSG00000038147/ENSMUSG00000004266/ENSMUSG00000026177/ENSMUSG00000076609/ENSMUSG00000024810/ENSMUSG00000058818/…
GO:0001909	BP	GO:0001909	leukocyte mediated cytotoxicity	62	0.723349	2.36569	3.03141715187976e-12	8.44431561827625e-10	7.07500853594505e-10	1876	tags=53%	list=15%	signal=46%	ENSMUSG00000030579/ENSMUSG00000030786/ENSMUSG00000059498/ENSMUSG00000048583/ENSMUSG00000032202/ENSMUSG00000030707/ENSMUSG00000030157/ENSMUSG00000015950/ENSMUSG00000004266/ENSMUSG00000004626/ENSMUSG00000032076/ENSMUSG00000035385/ENSMUSG00000026395/ENSMUSG00000060216/ENSMUSG00000032359/ENSMUSG00000060550/ENSMUSG00000034116/ENSMUSG00000056116/ENSMUSG00000115338/ENSMUSG00000061232/ENSMUSG00000073409/…
GO:0019882	BP	GO:0019882	antigen processing and presentation	75	0.693617	2.32476	3.55490860303673e-12	9.52168596597992e-10	7.97767546017514e-10	2068	tags=55%	list=16%	signal=46%	ENSMUSG00000079547/ENSMUSG00000059498/ENSMUSG00000058715/ENSMUSG00000018774/ENSMUSG00000037649/ENSMUSG00000032202/ENSMUSG00000031165/ENSMUSG00000076617/ENSMUSG00000036469/ENSMUSG00000026177/ENSMUSG00000038642/ENSMUSG00000026656/ENSMUSG00000031838/ENSMUSG00000073421/ENSMUSG00000036594/ENSMUSG00000060586/ENSMUSG00000040152/ENSMUSG00000036908/ENSMUSG00000060550/ENSMUSG00000051506/ENSMUSG00000056116/…
GO:0002703	BP	GO:0002703	regulation of leukocyte mediated immunity	139	0.598046	2.13186	5.07342058287313e-12	1.3085667014492e-09	1.096373110755e-09	2513	tags=46%	list=20%	signal=37%	ENSMUSG00000049103/ENSMUSG00000030579/ENSMUSG00000030786/ENSMUSG00000059498/ENSMUSG00000048583/ENSMUSG00000058715/ENSMUSG00000033220/ENSMUSG00000035000/ENSMUSG00000031165/ENSMUSG00000005413/ENSMUSG00000038147/ENSMUSG00000034652/ENSMUSG00000000290/ENSMUSG00000030157/ENSMUSG00000004266/ENSMUSG00000004626/ENSMUSG00000056529/ENSMUSG00000032076/ENSMUSG00000026656/ENSMUSG00000035385/ENSMUSG00000047139/…
GO:0098552	CC	GO:0098552	side of membrane	334	0.494418	1.84255	1.15111068466717e-11	2.86297671715078e-09	2.3987242575602e-09	1858	tags=29%	list=15%	signal=25%	ENSMUSG00000049103/ENSMUSG00000052336/ENSMUSG00000030786/ENSMUSG00000059498/ENSMUSG00000022901/ENSMUSG00000015355/ENSMUSG00000036353/ENSMUSG00000058715/ENSMUSG00000032725/ENSMUSG00000029417/ENSMUSG00000076617/ENSMUSG00000028931/ENSMUSG00000030157/ENSMUSG00000015396/ENSMUSG00000027338/ENSMUSG00000044534/ENSMUSG00000023015/ENSMUSG00000076609/ENSMUSG00000022372/ENSMUSG00000079227/ENSMUSG00000026656/…
GO:0050865	BP	GO:0050865	regulation of cell activation	370	0.479078	1.79095	1.41499180169128e-11	3.39793203688899e-09	2.84693268848449e-09	2298	tags=32%	list=18%	signal=27%	ENSMUSG00000063415/ENSMUSG00000049103/ENSMUSG00000079293/ENSMUSG00000030579/ENSMUSG00000030786/ENSMUSG00000022901/ENSMUSG00000048583/ENSMUSG00000058715/ENSMUSG00000033220/ENSMUSG00000037649/ENSMUSG00000070873/ENSMUSG00000035000/ENSMUSG00000037922/ENSMUSG00000024397/ENSMUSG00000068220/ENSMUSG00000058099/ENSMUSG00000005413/ENSMUSG00000076617/ENSMUSG00000038147/ENSMUSG00000034652/ENSMUSG00000030707/…
GO:0046649	BP	GO:0046649	lymphocyte activation	449	0.45958	1.72617	1.4853801927926e-11	3.44806255420256e-09	2.88893417847347e-09	2585	tags=33%	list=20%	signal=27%	ENSMUSG00000063415/ENSMUSG00000049103/ENSMUSG00000079293/ENSMUSG00000030579/ENSMUSG00000030786/ENSMUSG00000022901/ENSMUSG00000048583/ENSMUSG00000015355/ENSMUSG00000038418/ENSMUSG00000058715/ENSMUSG00000002111/ENSMUSG00000033220/ENSMUSG00000037649/ENSMUSG00000035000/ENSMUSG00000032202/ENSMUSG00000037922/ENSMUSG00000024397/ENSMUSG00000068220/ENSMUSG00000031165/ENSMUSG00000058099/ENSMUSG00000076617/…
GO:0042742	BP	GO:0042742	defense response to bacterium	108	0.626226	2.18511	1.60670298652594e-11	3.60938051553764e-09	3.02409326122693e-09	1818	tags=43%	list=14%	signal=37%	ENSMUSG00000069792/ENSMUSG00000058715/ENSMUSG00000035692/ENSMUSG00000041515/ENSMUSG00000046805/ENSMUSG00000076617/ENSMUSG00000105096/ENSMUSG00000037379/ENSMUSG00000015950/ENSMUSG00000006403/ENSMUSG00000026177/ENSMUSG00000076609/ENSMUSG00000069516/ENSMUSG00000079641/ENSMUSG00000038274/ENSMUSG00000071203/ENSMUSG00000040952/ENSMUSG00000049130/ENSMUSG00000072115/ENSMUSG00000024300/ENSMUSG00000037411/…
GO:0002694	BP	GO:0002694	regulation of leukocyte activation	335	0.487584	1.81716	1.90186552884401e-11	4.13893485714678e-09	3.46777652183631e-09	2298	tags=32%	list=18%	signal=27%	ENSMUSG00000063415/ENSMUSG00000049103/ENSMUSG00000079293/ENSMUSG00000030579/ENSMUSG00000030786/ENSMUSG00000022901/ENSMUSG00000048583/ENSMUSG00000058715/ENSMUSG00000033220/ENSMUSG00000037649/ENSMUSG00000035000/ENSMUSG00000037922/ENSMUSG00000024397/ENSMUSG00000068220/ENSMUSG00000058099/ENSMUSG00000005413/ENSMUSG00000076617/ENSMUSG00000038147/ENSMUSG00000034652/ENSMUSG00000030707/ENSMUSG00000000290/…
GO:0060326	BP	GO:0060326	cell chemotaxis	182	0.557127	2.02196	1.98956813584722e-11	4.19859166607274e-09	3.51775954609287e-09	2557	tags=41%	list=20%	signal=33%	ENSMUSG00000049103/ENSMUSG00000052336/ENSMUSG00000030786/ENSMUSG00000018927/ENSMUSG00000059498/ENSMUSG00000058715/ENSMUSG00000033220/ENSMUSG00000035000/ENSMUSG00000024397/ENSMUSG00000029417/ENSMUSG00000057967/ENSMUSG00000030707/ENSMUSG00000000290/ENSMUSG00000044534/ENSMUSG00000073982/ENSMUSG00000079227/ENSMUSG00000035385/ENSMUSG00000019122/ENSMUSG00000033730/ENSMUSG00000022488/ENSMUSG00000034786/…
GO:0030595	BP	GO:0030595	leukocyte chemotaxis	127	0.601011	2.12731	2.67184607432948e-11	5.47256942989131e-09	4.58515256656603e-09	2557	tags=46%	list=20%	signal=37%	ENSMUSG00000049103/ENSMUSG00000052336/ENSMUSG00000030786/ENSMUSG00000018927/ENSMUSG00000059498/ENSMUSG00000058715/ENSMUSG00000033220/ENSMUSG00000035000/ENSMUSG00000024397/ENSMUSG00000029417/ENSMUSG00000030707/ENSMUSG00000000290/ENSMUSG00000035385/ENSMUSG00000019122/ENSMUSG00000022488/ENSMUSG00000034786/ENSMUSG00000021702/ENSMUSG00000040952/ENSMUSG00000049130/ENSMUSG00000074129/ENSMUSG00000023913/…
GO:0002274	BP	GO:0002274	myeloid leukocyte activation	135	0.587658	2.08981	6.4667116365227e-11	1.2866908524784e-08	1.07804458951114e-08	1273	tags=30%	list=10%	signal=27%	ENSMUSG00000049103/ENSMUSG00000052336/ENSMUSG00000030579/ENSMUSG00000036887/ENSMUSG00000030786/ENSMUSG00000059498/ENSMUSG00000015355/ENSMUSG00000058715/ENSMUSG00000002111/ENSMUSG00000033220/ENSMUSG00000024397/ENSMUSG00000005413/ENSMUSG00000038147/ENSMUSG00000034652/ENSMUSG00000000290/ENSMUSG00000004626/ENSMUSG00000026177/ENSMUSG00000056529/ENSMUSG00000024810/ENSMUSG00000058818/ENSMUSG00000002699/…
GO:0006911	BP	GO:0006911	phagocytosis	engulfment	41	0.765229	2.34885	1.02039074697399e-10	1.97388921164636e-08	1.65380874575346e-08	828	tags=41%	list=7%	signal=39%	ENSMUSG00000030786/ENSMUSG00000059498/ENSMUSG00000058715/ENSMUSG00000033220/ENSMUSG00000024397/ENSMUSG00000076617/ENSMUSG00000034652/ENSMUSG00000000290/ENSMUSG00000076609/ENSMUSG00000073982/ENSMUSG00000026656/ENSMUSG00000025044/ENSMUSG00000022488/ENSMUSG00000022436/ENSMUSG00000040152/ENSMUSG00000056515/ENSMUSG00000016024
GO:0050867	BP	GO:0050867	positive regulation of cell activation	223	0.523909	1.92212	1.57938458663981e-10	2.97265790847558e-08	2.49061984743797e-08	2298	tags=37%	list=18%	signal=31%	ENSMUSG00000049103/ENSMUSG00000079293/ENSMUSG00000030579/ENSMUSG00000030786/ENSMUSG00000022901/ENSMUSG00000048583/ENSMUSG00000058715/ENSMUSG00000037649/ENSMUSG00000070873/ENSMUSG00000035000/ENSMUSG00000024397/ENSMUSG00000068220/ENSMUSG00000076617/ENSMUSG00000030707/ENSMUSG00000000290/ENSMUSG00000020120/ENSMUSG00000015396/ENSMUSG00000004626/ENSMUSG00000076609/ENSMUSG00000056529/ENSMUSG00000024810/…
GO:0002685	BP	GO:0002685	regulation of leukocyte migration	137	0.573969	2.04336	1.66646080327332e-10	3.05400869315668e-08	2.55877901178504e-08	1855	tags=39%	list=15%	signal=33%	ENSMUSG00000049103/ENSMUSG00000052336/ENSMUSG00000034845/ENSMUSG00000036353/ENSMUSG00000033220/ENSMUSG00000035000/ENSMUSG00000024397/ENSMUSG00000034652/ENSMUSG00000056529/ENSMUSG00000024810/ENSMUSG00000073982/ENSMUSG00000035385/ENSMUSG00000022488/ENSMUSG00000034786/ENSMUSG00000021702/ENSMUSG00000049130/ENSMUSG00000023913/ENSMUSG00000037411/ENSMUSG00000029163/ENSMUSG00000027009/ENSMUSG00000040152/…
GO:0001906	BP	GO:0001906	cell killing	87	0.646423	2.20454	1.74500096089593e-10	3.11594530555878e-08	2.61067215283296e-08	1876	tags=47%	list=15%	signal=40%	ENSMUSG00000079293/ENSMUSG00000030579/ENSMUSG00000030786/ENSMUSG00000059498/ENSMUSG00000048583/ENSMUSG00000032202/ENSMUSG00000030707/ENSMUSG00000030157/ENSMUSG00000015950/ENSMUSG00000004266/ENSMUSG00000004626/ENSMUSG00000079227/ENSMUSG00000032076/ENSMUSG00000035385/ENSMUSG00000040952/ENSMUSG00000026395/ENSMUSG00000060216/ENSMUSG00000029373/ENSMUSG00000032359/ENSMUSG00000060550/ENSMUSG00000034116/…
GO:0002696	BP	GO:0002696	positive regulation of leukocyte activation	208	0.53054	1.94023	1.92266638857495e-10	3.34736218250899e-08	2.80456310312393e-08	2344	tags=38%	list=19%	signal=31%	ENSMUSG00000049103/ENSMUSG00000079293/ENSMUSG00000030579/ENSMUSG00000030786/ENSMUSG00000022901/ENSMUSG00000048583/ENSMUSG00000058715/ENSMUSG00000037649/ENSMUSG00000035000/ENSMUSG00000024397/ENSMUSG00000068220/ENSMUSG00000076617/ENSMUSG00000030707/ENSMUSG00000000290/ENSMUSG00000015396/ENSMUSG00000004626/ENSMUSG00000076609/ENSMUSG00000056529/ENSMUSG00000024810/ENSMUSG00000073421/ENSMUSG00000035385/…
GO:0002275	BP	GO:0002275	myeloid cell activation involved in immune response	57	0.712621	2.30412	2.47129862523845e-10	4.19759112833185e-08	3.51692125281046e-08	1273	tags=42%	list=10%	signal=38%	ENSMUSG00000049103/ENSMUSG00000052336/ENSMUSG00000030579/ENSMUSG00000030786/ENSMUSG00000058715/ENSMUSG00000033220/ENSMUSG00000005413/ENSMUSG00000038147/ENSMUSG00000034652/ENSMUSG00000000290/ENSMUSG00000004626/ENSMUSG00000056529/ENSMUSG00000024810/ENSMUSG00000020143/ENSMUSG00000025867/ENSMUSG00000024300/ENSMUSG00000016024/ENSMUSG00000041616/ENSMUSG00000031264/ENSMUSG00000030793/ENSMUSG00000053158/…
GO:0002263	BP	GO:0002263	cell activation involved in immune response	169	0.547444	1.97829	3.09646320764161e-10	5.13423089952766e-08	4.30167808520237e-08	2585	tags=43%	list=20%	signal=35%	ENSMUSG00000049103/ENSMUSG00000052336/ENSMUSG00000030579/ENSMUSG00000030786/ENSMUSG00000058715/ENSMUSG00000033220/ENSMUSG00000032202/ENSMUSG00000068220/ENSMUSG00000005413/ENSMUSG00000038147/ENSMUSG00000034652/ENSMUSG00000030707/ENSMUSG00000000290/ENSMUSG00000004626/ENSMUSG00000026177/ENSMUSG00000056529/ENSMUSG00000024810/ENSMUSG00000021998/ENSMUSG00000020143/ENSMUSG00000025867/ENSMUSG00000026395/…
GO:0006520	BP	GO:0006520	cellular amino acid metabolic process	172	-0.408516	-2.11835	3.2260400551091e-10	5.22468440553018e-08	4.3774638985238e-08	2061	tags=37%	list=16%	signal=32%	ENSMUSG00000034424/ENSMUSG00000070699/ENSMUSG00000025911/ENSMUSG00000054474/ENSMUSG00000011148/ENSMUSG00000026245/ENSMUSG00000043572/ENSMUSG00000028737/ENSMUSG00000032374/ENSMUSG00000021311/ENSMUSG00000019795/ENSMUSG00000021048/ENSMUSG00000031969/ENSMUSG00000024587/ENSMUSG00000021794/ENSMUSG00000026356/ENSMUSG00000063428/ENSMUSG00000029104/ENSMUSG00000032263/ENSMUSG00000021646/ENSMUSG00000022241/…
GO:0002366	BP	GO:0002366	leukocyte activation involved in immune response	165	0.549652	1.98307	5.25685002265899e-10	8.32015989949936e-08	6.97098556832506e-08	2585	tags=44%	list=20%	signal=35%	ENSMUSG00000049103/ENSMUSG00000052336/ENSMUSG00000030579/ENSMUSG00000030786/ENSMUSG00000058715/ENSMUSG00000033220/ENSMUSG00000032202/ENSMUSG00000068220/ENSMUSG00000005413/ENSMUSG00000038147/ENSMUSG00000034652/ENSMUSG00000030707/ENSMUSG00000000290/ENSMUSG00000004626/ENSMUSG00000026177/ENSMUSG00000056529/ENSMUSG00000024810/ENSMUSG00000021998/ENSMUSG00000020143/ENSMUSG00000025867/ENSMUSG00000026395/…
GO:0002699	BP	GO:0002699	positive regulation of immune effector process	151	0.553659	1.98542	6.19192363567398e-10	9.58234582196303e-08	8.02849888012652e-08	2553	tags=42%	list=20%	signal=34%	ENSMUSG00000049103/ENSMUSG00000030579/ENSMUSG00000030786/ENSMUSG00000059498/ENSMUSG00000058715/ENSMUSG00000033220/ENSMUSG00000005413/ENSMUSG00000038147/ENSMUSG00000034652/ENSMUSG00000000290/ENSMUSG00000037379/ENSMUSG00000004626/ENSMUSG00000056529/ENSMUSG00000024810/ENSMUSG00000032076/ENSMUSG00000035385/ENSMUSG00000047139/ENSMUSG00000017830/ENSMUSG00000040952/ENSMUSG00000026395/ENSMUSG00000060550/…
GO:0002460	BP	GO:0002460	adaptive immune response based on somatic recombination of immune receptors built from immunoglobulin superfamily domains	182	0.539567	1.95823	7.49808948069289e-10	1.13514554659881e-07	9.51073455182624e-08	2855	tags=46%	list=23%	signal=36%	ENSMUSG00000049103/ENSMUSG00000036887/ENSMUSG00000059498/ENSMUSG00000058715/ENSMUSG00000025498/ENSMUSG00000036896/ENSMUSG00000037649/ENSMUSG00000036905/ENSMUSG00000035000/ENSMUSG00000032202/ENSMUSG00000031165/ENSMUSG00000076617/ENSMUSG00000004266/ENSMUSG00000026177/ENSMUSG00000076609/ENSMUSG00000024810/ENSMUSG00000058818/ENSMUSG00000026656/ENSMUSG00000073421/ENSMUSG00000047139/ENSMUSG00000026069/…
GO:0042110	BP	GO:0042110	T cell activation	304	0.478398	1.77727	1.28766391170755e-09	1.90793435768752e-07	1.59854895018923e-07	1746	tags=27%	list=14%	signal=24%	ENSMUSG00000063415/ENSMUSG00000049103/ENSMUSG00000030786/ENSMUSG00000022901/ENSMUSG00000048583/ENSMUSG00000015355/ENSMUSG00000038418/ENSMUSG00000058715/ENSMUSG00000033220/ENSMUSG00000037649/ENSMUSG00000035000/ENSMUSG00000032202/ENSMUSG00000024397/ENSMUSG00000068220/ENSMUSG00000031165/ENSMUSG00000034652/ENSMUSG00000030707/ENSMUSG00000000290/ENSMUSG00000015396/ENSMUSG00000004266/ENSMUSG00000026177/…
GO:0031343	BP	GO:0031343	positive regulation of cell killing	40	0.747098	2.28353	1.42105849686407e-09	2.06171903586695e-07	1.72739632634156e-07	1746	tags=57%	list=14%	signal=50%	ENSMUSG00000079293/ENSMUSG00000030579/ENSMUSG00000030786/ENSMUSG00000079227/ENSMUSG00000032076/ENSMUSG00000035385/ENSMUSG00000026395/ENSMUSG00000060550/ENSMUSG00000034116/ENSMUSG00000056116/ENSMUSG00000115338/ENSMUSG00000061232/ENSMUSG00000073409/ENSMUSG00000029468/ENSMUSG00000060802/ENSMUSG00000073411/ENSMUSG00000057666/ENSMUSG00000035929/ENSMUSG00000079491/ENSMUSG00000079685/ENSMUSG00000024959/…
GO:0006959	BP	GO:0006959	humoral immune response	77	0.64466	2.1677	1.86066464270662e-09	2.64442215751203e-07	2.21560990644958e-07	2302	tags=51%	list=18%	signal=42%	ENSMUSG00000069792/ENSMUSG00000049103/ENSMUSG00000036887/ENSMUSG00000026938/ENSMUSG00000036896/ENSMUSG00000037649/ENSMUSG00000036905/ENSMUSG00000042436/ENSMUSG00000029417/ENSMUSG00000076617/ENSMUSG00000037379/ENSMUSG00000004266/ENSMUSG00000076609/ENSMUSG00000026656/ENSMUSG00000073421/ENSMUSG00000035385/ENSMUSG00000079641/ENSMUSG00000038274/ENSMUSG00000040952/ENSMUSG00000026395/ENSMUSG00000072115/…
GO:0048002	BP	GO:0048002	antigen processing and presentation of peptide antigen	42	0.739379	2.27903	2.06107189396381e-09	2.87066093391279e-07	2.40516242278766e-07	1746	tags=60%	list=14%	signal=51%	ENSMUSG00000079547/ENSMUSG00000059498/ENSMUSG00000058715/ENSMUSG00000037649/ENSMUSG00000036469/ENSMUSG00000026177/ENSMUSG00000038642/ENSMUSG00000026656/ENSMUSG00000031838/ENSMUSG00000073421/ENSMUSG00000036594/ENSMUSG00000060586/ENSMUSG00000036908/ENSMUSG00000060550/ENSMUSG00000056116/ENSMUSG00000061232/ENSMUSG00000073409/ENSMUSG00000030793/ENSMUSG00000060802/ENSMUSG00000024610/ENSMUSG00000073411/…
GO:0099024	BP	GO:0099024	plasma membrane invagination	48	0.716247	2.25538	2.43645383364335e-09	3.3269538230377e-07	2.78746410730342e-07	828	tags=35%	list=7%	signal=33%	ENSMUSG00000030786/ENSMUSG00000059498/ENSMUSG00000058715/ENSMUSG00000033220/ENSMUSG00000024397/ENSMUSG00000076617/ENSMUSG00000034652/ENSMUSG00000000290/ENSMUSG00000076609/ENSMUSG00000073982/ENSMUSG00000026656/ENSMUSG00000025044/ENSMUSG00000022488/ENSMUSG00000022436/ENSMUSG00000040152/ENSMUSG00000056515/ENSMUSG00000016024
GO:0001816	BP	GO:0001816	cytokine production	500	0.426979	1.60779	2.95860484942177e-09	3.96225464834101e-07	3.31974629156779e-07	2591	tags=32%	list=21%	signal=26%	ENSMUSG00000049103/ENSMUSG00000052336/ENSMUSG00000079293/ENSMUSG00000030579/ENSMUSG00000038418/ENSMUSG00000058715/ENSMUSG00000025498/ENSMUSG00000035692/ENSMUSG00000041515/ENSMUSG00000070873/ENSMUSG00000037922/ENSMUSG00000024397/ENSMUSG00000058099/ENSMUSG00000005413/ENSMUSG00000034641/ENSMUSG00000038147/ENSMUSG00000037379/ENSMUSG00000015396/ENSMUSG00000004266/ENSMUSG00000026177/ENSMUSG00000056529/…
GO:0043038	BP	GO:0043038	amino acid activation	44	-0.654122	-2.66523	3.91197849220983e-09	5.14019211693383e-07	4.30667264792832e-07	2579	tags=66%	list=20%	signal=53%	ENSMUSG00000068739/ENSMUSG00000022792/ENSMUSG00000040354/ENSMUSG00000018848/ENSMUSG00000070699/ENSMUSG00000026245/ENSMUSG00000043572/ENSMUSG00000024587/ENSMUSG00000026356/ENSMUSG00000022241/ENSMUSG00000018995/ENSMUSG00000021420/ENSMUSG00000028107/ENSMUSG00000019863/ENSMUSG00000026618/ENSMUSG00000010755/ENSMUSG00000028085/ENSMUSG00000046994/ENSMUSG00000026615/ENSMUSG00000037851/ENSMUSG00000031960/…
GO:0032103	BP	GO:0032103	positive regulation of response to external stimulus	262	0.486639	1.79829	3.98697885317726e-09	5.14172606176415e-07	4.30795785246814e-07	1906	tags=29%	list=15%	signal=25%	ENSMUSG00000049103/ENSMUSG00000079293/ENSMUSG00000059498/ENSMUSG00000043263/ENSMUSG00000021423/ENSMUSG00000036353/ENSMUSG00000058715/ENSMUSG00000025498/ENSMUSG00000033220/ENSMUSG00000060063/ENSMUSG00000070873/ENSMUSG00000024397/ENSMUSG00000030653/ENSMUSG00000057967/ENSMUSG00000024810/ENSMUSG00000079227/ENSMUSG00000038642/ENSMUSG00000032076/ENSMUSG00000035385/ENSMUSG00000047139/ENSMUSG00000022488/…
GO:0071621	BP	GO:0071621	granulocyte chemotaxis	70	0.651888	2.16672	4.07179116652114e-09	5.1556279424824e-07	4.31960544230175e-07	1737	tags=44%	list=14%	signal=38%	ENSMUSG00000030786/ENSMUSG00000018927/ENSMUSG00000059498/ENSMUSG00000058715/ENSMUSG00000033220/ENSMUSG00000035000/ENSMUSG00000029417/ENSMUSG00000000290/ENSMUSG00000035385/ENSMUSG00000019122/ENSMUSG00000022488/ENSMUSG00000021702/ENSMUSG00000049130/ENSMUSG00000029373/ENSMUSG00000040152/ENSMUSG00000039145/ENSMUSG00000034116/ENSMUSG00000040552/ENSMUSG00000074361/ENSMUSG00000024621/ENSMUSG00000016024/…
GO:0006399	BP	GO:0006399	tRNA metabolic process	165	-0.39648	-2.04451	4.92395144634099e-09	6.12328533434262e-07	5.13035016298273e-07	1929	tags=32%	list=15%	signal=28%	ENSMUSG00000026245/ENSMUSG00000044221/ENSMUSG00000043572/ENSMUSG00000021595/ENSMUSG00000074890/ENSMUSG00000028331/ENSMUSG00000027752/ENSMUSG00000024271/ENSMUSG00000001783/ENSMUSG00000024587/ENSMUSG00000026356/ENSMUSG00000037149/ENSMUSG00000022241/ENSMUSG00000018995/ENSMUSG00000021420/ENSMUSG00000028107/ENSMUSG00000019863/ENSMUSG00000022325/ENSMUSG00000032342/ENSMUSG00000036941/ENSMUSG00000021550/…
GO:0004812	MF	GO:0004812	aminoacyl-tRNA ligase activity	41	-0.656074	-2.62959	5.63580925046897e-09	6.76685786556309e-07	5.6695627359981e-07	2579	tags=83%	list=20%	signal=66%	ENSMUSG00000004233/ENSMUSG00000075528/ENSMUSG00000056228/ENSMUSG00000021266/ENSMUSG00000035202/ENSMUSG00000003808/ENSMUSG00000019143/ENSMUSG00000068739/ENSMUSG00000022792/ENSMUSG00000040354/ENSMUSG00000018848/ENSMUSG00000070699/ENSMUSG00000029028/ENSMUSG00000026245/ENSMUSG00000043572/ENSMUSG00000024587/ENSMUSG00000026356/ENSMUSG00000022241/ENSMUSG00000018995/ENSMUSG00000021420/ENSMUSG00000028107/…
GO:0016875	MF	GO:0016875	ligase activity	forming carbon-oxygen bonds	41	-0.656074	-2.62959	5.63580925046897e-09	6.76685786556309e-07	5.6695627359981e-07	2579	tags=83%	list=20%	signal=66%	ENSMUSG00000004233/ENSMUSG00000075528/ENSMUSG00000056228/ENSMUSG00000021266/ENSMUSG00000035202/ENSMUSG00000003808/ENSMUSG00000019143/ENSMUSG00000068739/ENSMUSG00000022792/ENSMUSG00000040354/ENSMUSG00000018848/ENSMUSG00000070699/ENSMUSG00000029028/ENSMUSG00000026245/ENSMUSG00000043572/ENSMUSG00000024587/ENSMUSG00000026356/ENSMUSG00000022241/ENSMUSG00000018995/ENSMUSG00000021420/ENSMUSG00000028107/…
GO:0016887	MF	GO:0016887	ATPase activity	310	-0.317717	-1.75853	6.39992198460317e-09	7.55407740691127e-07	6.32912891358704e-07	3357	tags=46%	list=27%	signal=34%	ENSMUSG00000054051/ENSMUSG00000027805/ENSMUSG00000058355/ENSMUSG00000030400/ENSMUSG00000023088/ENSMUSG00000018583/ENSMUSG00000029505/ENSMUSG00000032932/ENSMUSG00000015971/ENSMUSG00000015023/ENSMUSG00000028932/ENSMUSG00000041235/ENSMUSG00000027475/ENSMUSG00000021589/ENSMUSG00000033577/ENSMUSG00000020708/ENSMUSG00000015243/ENSMUSG00000005481/ENSMUSG00000026576/ENSMUSG00000026944/ENSMUSG00000040620/…
GO:0031012	CC	GO:0031012	extracellular matrix	295	0.470762	1.74737	6.82141145313833e-09	7.91738489327589e-07	6.63352345346417e-07	2207	tags=33%	list=17%	signal=28%	ENSMUSG00000031849/ENSMUSG00000048583/ENSMUSG00000002289/ENSMUSG00000026938/ENSMUSG00000042436/ENSMUSG00000068220/ENSMUSG00000021136/ENSMUSG00000041959/ENSMUSG00000005054/ENSMUSG00000037379/ENSMUSG00000006403/ENSMUSG00000050578/ENSMUSG00000042254/ENSMUSG00000021388/ENSMUSG00000030218/ENSMUSG00000002985/ENSMUSG00000023046/ENSMUSG00000057751/ENSMUSG00000039109/ENSMUSG00000020053/ENSMUSG00000050860/…
GO:0097530	BP	GO:0097530	granulocyte migration	82	0.629076	2.1311	7.03337343514945e-09	8.02957583645586e-07	6.72752182071327e-07	1303	tags=37%	list=10%	signal=33%	ENSMUSG00000030786/ENSMUSG00000018927/ENSMUSG00000059498/ENSMUSG00000058715/ENSMUSG00000033220/ENSMUSG00000035000/ENSMUSG00000029417/ENSMUSG00000034652/ENSMUSG00000000290/ENSMUSG00000073982/ENSMUSG00000035385/ENSMUSG00000019122/ENSMUSG00000022488/ENSMUSG00000021702/ENSMUSG00000049130/ENSMUSG00000029373/ENSMUSG00000040152/ENSMUSG00000039145/ENSMUSG00000034116/ENSMUSG00000040552/ENSMUSG00000074361/…
GO:0001910	BP	GO:0001910	regulation of leukocyte mediated cytotoxicity	44	0.727594	2.25925	7.34888122887183e-09	8.25445304481668e-07	6.91593355715392e-07	2327	tags=61%	list=18%	signal=50%	ENSMUSG00000030579/ENSMUSG00000030786/ENSMUSG00000048583/ENSMUSG00000030157/ENSMUSG00000032076/ENSMUSG00000035385/ENSMUSG00000026395/ENSMUSG00000060216/ENSMUSG00000060550/ENSMUSG00000034116/ENSMUSG00000056116/ENSMUSG00000115338/ENSMUSG00000061232/ENSMUSG00000073409/ENSMUSG00000029468/ENSMUSG00000060802/ENSMUSG00000073411/ENSMUSG00000035929/ENSMUSG00000079491/ENSMUSG00000079685/ENSMUSG00000046207/…
GO:0001912	BP	GO:0001912	positive regulation of leukocyte mediated cytotoxicity	32	0.769492	2.26021	8.17985173939754e-09	8.90527697819971e-07	7.46122166482677e-07	1746	tags=59%	list=14%	signal=51%	ENSMUSG00000030579/ENSMUSG00000030786/ENSMUSG00000032076/ENSMUSG00000035385/ENSMUSG00000026395/ENSMUSG00000060550/ENSMUSG00000034116/ENSMUSG00000056116/ENSMUSG00000115338/ENSMUSG00000061232/ENSMUSG00000073409/ENSMUSG00000029468/ENSMUSG00000060802/ENSMUSG00000073411/ENSMUSG00000035929/ENSMUSG00000079491/ENSMUSG00000079685/ENSMUSG00000026471/ENSMUSG00000067212
GO:0002504	BP	GO:0002504	antigen processing and presentation of peptide or polysaccharide antigen via MHC class II	17	0.874639	2.25751	8.18405695871311e-09	8.90527697819971e-07	7.46122166482677e-07	997	tags=82%	list=8%	signal=76%	ENSMUSG00000079547/ENSMUSG00000058715/ENSMUSG00000037649/ENSMUSG00000036469/ENSMUSG00000038642/ENSMUSG00000026656/ENSMUSG00000031838/ENSMUSG00000073421/ENSMUSG00000036594/ENSMUSG00000060586/ENSMUSG00000040152/ENSMUSG00000036908/ENSMUSG00000030793/ENSMUSG00000024610
GO:0140375	MF	GO:0140375	immune receptor activity	56	0.683544	2.20393	9.32010078360635e-09	9.98541259338994e-07	8.36620544834494e-07	1685	tags=41%	list=13%	signal=36%	ENSMUSG00000049103/ENSMUSG00000052336/ENSMUSG00000059498/ENSMUSG00000058715/ENSMUSG00000044534/ENSMUSG00000079227/ENSMUSG00000071714/ENSMUSG00000026656/ENSMUSG00000032089/ENSMUSG00000057722/ENSMUSG00000026069/ENSMUSG00000049130/ENSMUSG00000079355/ENSMUSG00000032359/ENSMUSG00000040552/ENSMUSG00000074361/ENSMUSG00000059326/ENSMUSG00000042190/ENSMUSG00000024610/ENSMUSG00000030748/ENSMUSG00000005465/…
GO:0070661	BP	GO:0070661	leukocyte proliferation	187	0.511529	1.85974	1.0233820111608e-08	1.07982307965513e-06	9.04721927889047e-07	2567	tags=38%	list=20%	signal=31%	ENSMUSG00000049103/ENSMUSG00000030579/ENSMUSG00000030786/ENSMUSG00000022901/ENSMUSG00000048583/ENSMUSG00000033220/ENSMUSG00000024397/ENSMUSG00000076617/ENSMUSG00000034652/ENSMUSG00000030707/ENSMUSG00000000290/ENSMUSG00000004266/ENSMUSG00000026177/ENSMUSG00000024810/ENSMUSG00000026656/ENSMUSG00000073421/ENSMUSG00000020143/ENSMUSG00000047139/ENSMUSG00000036594/ENSMUSG00000112148/ENSMUSG00000022488/…
GO:0031341	BP	GO:0031341	regulation of cell killing	58	0.673905	2.18376	1.06166942661571e-08	1.09898380159884e-06	9.20775599664796e-07	1746	tags=48%	list=14%	signal=42%	ENSMUSG00000079293/ENSMUSG00000030579/ENSMUSG00000030786/ENSMUSG00000048583/ENSMUSG00000030157/ENSMUSG00000079227/ENSMUSG00000032076/ENSMUSG00000035385/ENSMUSG00000026395/ENSMUSG00000060216/ENSMUSG00000060550/ENSMUSG00000034116/ENSMUSG00000056116/ENSMUSG00000115338/ENSMUSG00000061232/ENSMUSG00000073409/ENSMUSG00000029468/ENSMUSG00000060802/ENSMUSG00000073411/ENSMUSG00000057666/ENSMUSG00000035929/…
GO:0001819	BP	GO:0001819	positive regulation of cytokine production	282	0.477011	1.76773	1.07310308025159e-08	1.09898380159884e-06	9.20775599664796e-07	2525	tags=34%	list=20%	signal=28%	ENSMUSG00000049103/ENSMUSG00000079293/ENSMUSG00000030579/ENSMUSG00000038418/ENSMUSG00000058715/ENSMUSG00000025498/ENSMUSG00000041515/ENSMUSG00000070873/ENSMUSG00000024397/ENSMUSG00000058099/ENSMUSG00000038147/ENSMUSG00000037379/ENSMUSG00000015396/ENSMUSG00000026177/ENSMUSG00000056529/ENSMUSG00000024810/ENSMUSG00000079227/ENSMUSG00000033538/ENSMUSG00000032076/ENSMUSG00000035385/ENSMUSG00000051439/…
GO:0046651	BP	GO:0046651	lymphocyte proliferation	169	0.521806	1.88564	1.14832957464027e-08	1.1589807475065e-06	9.71043605222126e-07	2567	tags=38%	list=20%	signal=31%	ENSMUSG00000049103/ENSMUSG00000030579/ENSMUSG00000030786/ENSMUSG00000022901/ENSMUSG00000048583/ENSMUSG00000033220/ENSMUSG00000024397/ENSMUSG00000076617/ENSMUSG00000034652/ENSMUSG00000030707/ENSMUSG00000000290/ENSMUSG00000004266/ENSMUSG00000026177/ENSMUSG00000026656/ENSMUSG00000073421/ENSMUSG00000020143/ENSMUSG00000047139/ENSMUSG00000036594/ENSMUSG00000112148/ENSMUSG00000022488/ENSMUSG00000020053/…
GO:0002697	BP	GO:0002697	regulation of immune effector process	261	0.481996	1.7808	1.16629079207484e-08	1.16029272514417e-06	9.72142836161029e-07	2456	tags=34%	list=19%	signal=28%	ENSMUSG00000049103/ENSMUSG00000030579/ENSMUSG00000030786/ENSMUSG00000059498/ENSMUSG00000048583/ENSMUSG00000058715/ENSMUSG00000033220/ENSMUSG00000035000/ENSMUSG00000031165/ENSMUSG00000005413/ENSMUSG00000076617/ENSMUSG00000038147/ENSMUSG00000034652/ENSMUSG00000000290/ENSMUSG00000030157/ENSMUSG00000037379/ENSMUSG00000004266/ENSMUSG00000004626/ENSMUSG00000056529/ENSMUSG00000024810/ENSMUSG00000032076/…
GO:0030593	BP	GO:0030593	neutrophil chemotaxis	52	0.686666	2.18934	1.24380352821206e-08	1.21997855922095e-06	1.02215017892949e-06	1236	tags=44%	list=10%	signal=40%	ENSMUSG00000030786/ENSMUSG00000018927/ENSMUSG00000059498/ENSMUSG00000058715/ENSMUSG00000033220/ENSMUSG00000035000/ENSMUSG00000029417/ENSMUSG00000000290/ENSMUSG00000035385/ENSMUSG00000019122/ENSMUSG00000022488/ENSMUSG00000021702/ENSMUSG00000049130/ENSMUSG00000029373/ENSMUSG00000039145/ENSMUSG00000034116/ENSMUSG00000040552/ENSMUSG00000074361/ENSMUSG00000016024/ENSMUSG00000039621/ENSMUSG00000024610/…
GO:0001817	BP	GO:0001817	regulation of cytokine production	449	0.430698	1.6177	1.28619425663614e-08	1.24403566711307e-06	1.04230625212487e-06	2525	tags=31%	list=20%	signal=26%	ENSMUSG00000049103/ENSMUSG00000052336/ENSMUSG00000079293/ENSMUSG00000030579/ENSMUSG00000038418/ENSMUSG00000058715/ENSMUSG00000025498/ENSMUSG00000035692/ENSMUSG00000041515/ENSMUSG00000070873/ENSMUSG00000037922/ENSMUSG00000024397/ENSMUSG00000058099/ENSMUSG00000005413/ENSMUSG00000034641/ENSMUSG00000038147/ENSMUSG00000037379/ENSMUSG00000015396/ENSMUSG00000004266/ENSMUSG00000026177/ENSMUSG00000056529/…
GO:0038023	MF	GO:0038023	signaling receptor activity	377	0.446496	1.66986	1.41775625439571e-08	1.33422358859618e-06	1.11786954738484e-06	2398	tags=31%	list=19%	signal=26%	ENSMUSG00000049103/ENSMUSG00000052336/ENSMUSG00000079293/ENSMUSG00000028459/ENSMUSG00000059498/ENSMUSG00000048779/ENSMUSG00000015355/ENSMUSG00000036353/ENSMUSG00000034353/ENSMUSG00000058715/ENSMUSG00000040229/ENSMUSG00000032725/ENSMUSG00000058396/ENSMUSG00000058099/ENSMUSG00000076617/ENSMUSG00000034652/ENSMUSG00000000290/ENSMUSG00000030157/ENSMUSG00000004266/ENSMUSG00000044534/ENSMUSG00000056529/…
GO:0060089	MF	GO:0060089	molecular transducer activity	377	0.446496	1.66986	1.41775625439571e-08	1.33422358859618e-06	1.11786954738484e-06	2398	tags=31%	list=19%	signal=26%	ENSMUSG00000049103/ENSMUSG00000052336/ENSMUSG00000079293/ENSMUSG00000028459/ENSMUSG00000059498/ENSMUSG00000048779/ENSMUSG00000015355/ENSMUSG00000036353/ENSMUSG00000034353/ENSMUSG00000058715/ENSMUSG00000040229/ENSMUSG00000032725/ENSMUSG00000058396/ENSMUSG00000058099/ENSMUSG00000076617/ENSMUSG00000034652/ENSMUSG00000000290/ENSMUSG00000030157/ENSMUSG00000004266/ENSMUSG00000044534/ENSMUSG00000056529/…
GO:0051249	BP	GO:0051249	regulation of lymphocyte activation	277	0.475225	1.76005	1.52993433029951e-08	1.42059502349411e-06	1.19023522706669e-06	2298	tags=32%	list=18%	signal=27%	ENSMUSG00000063415/ENSMUSG00000049103/ENSMUSG00000079293/ENSMUSG00000030579/ENSMUSG00000022901/ENSMUSG00000048583/ENSMUSG00000033220/ENSMUSG00000037649/ENSMUSG00000035000/ENSMUSG00000037922/ENSMUSG00000024397/ENSMUSG00000068220/ENSMUSG00000058099/ENSMUSG00000076617/ENSMUSG00000034652/ENSMUSG00000030707/ENSMUSG00000015396/ENSMUSG00000004266/ENSMUSG00000076609/ENSMUSG00000026656/ENSMUSG00000073421/…
GO:0006418	BP	GO:0006418	tRNA aminoacylation for protein translation	40	-0.652605	-2.5985	1.56081072372303e-08	1.43019551052727e-06	1.19827892542892e-06	2579	tags=82%	list=20%	signal=66%	ENSMUSG00000004233/ENSMUSG00000075528/ENSMUSG00000056228/ENSMUSG00000021266/ENSMUSG00000035202/ENSMUSG00000003808/ENSMUSG00000019143/ENSMUSG00000068739/ENSMUSG00000022792/ENSMUSG00000040354/ENSMUSG00000018848/ENSMUSG00000070699/ENSMUSG00000026245/ENSMUSG00000043572/ENSMUSG00000024587/ENSMUSG00000026356/ENSMUSG00000022241/ENSMUSG00000018995/ENSMUSG00000021420/ENSMUSG00000028107/ENSMUSG00000026618/…
GO:0043039	BP	GO:0043039	tRNA aminoacylation	43	-0.649171	-2.62719	1.75050870247877e-08	1.5831873511769e-06	1.32646202841283e-06	2579	tags=65%	list=20%	signal=52%	ENSMUSG00000068739/ENSMUSG00000022792/ENSMUSG00000040354/ENSMUSG00000018848/ENSMUSG00000070699/ENSMUSG00000026245/ENSMUSG00000043572/ENSMUSG00000024587/ENSMUSG00000026356/ENSMUSG00000022241/ENSMUSG00000018995/ENSMUSG00000021420/ENSMUSG00000028107/ENSMUSG00000019863/ENSMUSG00000026618/ENSMUSG00000010755/ENSMUSG00000028085/ENSMUSG00000046994/ENSMUSG00000026615/ENSMUSG00000037851/ENSMUSG00000031960/…
GO:0032675	BP	GO:0032675	regulation of interleukin-6 production	103	0.590358	2.04995	2.04399474344933e-08	1.82492043504886e-06	1.52899633777863e-06	2276	tags=41%	list=18%	signal=34%	ENSMUSG00000030579/ENSMUSG00000058715/ENSMUSG00000070873/ENSMUSG00000037922/ENSMUSG00000024397/ENSMUSG00000034641/ENSMUSG00000038147/ENSMUSG00000037379/ENSMUSG00000004266/ENSMUSG00000056529/ENSMUSG00000024810/ENSMUSG00000079227/ENSMUSG00000047139/ENSMUSG00000022488/ENSMUSG00000052688/ENSMUSG00000024411/ENSMUSG00000040794/ENSMUSG00000040522/ENSMUSG00000044583/ENSMUSG00000060216/ENSMUSG00000036908/…
GO:0032943	BP	GO:0032943	mononuclear cell proliferation	171	0.521721	1.88652	2.20005218304954e-08	1.93938777250089e-06	1.62490196544219e-06	2567	tags=39%	list=20%	signal=31%	ENSMUSG00000049103/ENSMUSG00000030579/ENSMUSG00000030786/ENSMUSG00000022901/ENSMUSG00000048583/ENSMUSG00000033220/ENSMUSG00000024397/ENSMUSG00000076617/ENSMUSG00000034652/ENSMUSG00000030707/ENSMUSG00000000290/ENSMUSG00000004266/ENSMUSG00000026177/ENSMUSG00000026656/ENSMUSG00000073421/ENSMUSG00000020143/ENSMUSG00000047139/ENSMUSG00000036594/ENSMUSG00000112148/ENSMUSG00000022488/ENSMUSG00000020053/…
GO:0062023	CC	GO:0062023	collagen-containing extracellular matrix	240	0.483746	1.78051	2.27091197362951e-08	1.97682887304449e-06	1.65627171971426e-06	3042	tags=42%	list=24%	signal=33%	ENSMUSG00000031849/ENSMUSG00000048583/ENSMUSG00000002289/ENSMUSG00000026938/ENSMUSG00000042436/ENSMUSG00000068220/ENSMUSG00000021136/ENSMUSG00000041959/ENSMUSG00000005054/ENSMUSG00000006403/ENSMUSG00000042254/ENSMUSG00000021388/ENSMUSG00000030218/ENSMUSG00000023046/ENSMUSG00000057751/ENSMUSG00000039109/ENSMUSG00000020053/ENSMUSG00000021702/ENSMUSG00000027907/ENSMUSG00000035493/ENSMUSG00000001025/…
GO:0002819	BP	GO:0002819	regulation of adaptive immune response	120	0.567405	1.99844	2.36719609416311e-08	2.03520414811752e-06	1.70518102013595e-06	2513	tags=47%	list=20%	signal=38%	ENSMUSG00000049103/ENSMUSG00000059498/ENSMUSG00000015355/ENSMUSG00000058715/ENSMUSG00000025498/ENSMUSG00000037649/ENSMUSG00000035000/ENSMUSG00000031165/ENSMUSG00000004266/ENSMUSG00000026177/ENSMUSG00000024810/ENSMUSG00000026656/ENSMUSG00000073421/ENSMUSG00000047139/ENSMUSG00000026069/ENSMUSG00000026395/ENSMUSG00000020101/ENSMUSG00000060550/ENSMUSG00000035356/ENSMUSG00000022797/ENSMUSG00000056116/…
GO:0004888	MF	GO:0004888	transmembrane signaling receptor activity	281	0.472688	1.75152	3.70453529971314e-08	3.11785766463861e-06	2.61227440900448e-06	2468	tags=34%	list=20%	signal=28%	ENSMUSG00000049103/ENSMUSG00000052336/ENSMUSG00000028459/ENSMUSG00000059498/ENSMUSG00000048779/ENSMUSG00000036353/ENSMUSG00000034353/ENSMUSG00000058715/ENSMUSG00000040229/ENSMUSG00000058396/ENSMUSG00000058099/ENSMUSG00000076617/ENSMUSG00000000290/ENSMUSG00000030157/ENSMUSG00000004266/ENSMUSG00000044534/ENSMUSG00000056529/ENSMUSG00000060275/ENSMUSG00000021886/ENSMUSG00000079227/ENSMUSG00000071714/…
GO:1990266	BP	GO:1990266	neutrophil migration	62	0.651569	2.13093	3.71599922695297e-08	3.11785766463861e-06	2.61227440900448e-06	1236	tags=39%	list=10%	signal=35%	ENSMUSG00000030786/ENSMUSG00000018927/ENSMUSG00000059498/ENSMUSG00000058715/ENSMUSG00000033220/ENSMUSG00000035000/ENSMUSG00000029417/ENSMUSG00000000290/ENSMUSG00000073982/ENSMUSG00000035385/ENSMUSG00000019122/ENSMUSG00000022488/ENSMUSG00000021702/ENSMUSG00000049130/ENSMUSG00000029373/ENSMUSG00000039145/ENSMUSG00000034116/ENSMUSG00000040552/ENSMUSG00000074361/ENSMUSG00000016024/ENSMUSG00000039621/…
GO:0002444	BP	GO:0002444	myeloid leukocyte mediated immunity	60	0.663899	2.16169	3.85114585948073e-08	3.19278330540759e-06	2.67505031317064e-06	1258	tags=35%	list=10%	signal=32%	ENSMUSG00000049103/ENSMUSG00000030579/ENSMUSG00000030786/ENSMUSG00000059498/ENSMUSG00000058715/ENSMUSG00000033220/ENSMUSG00000005413/ENSMUSG00000038147/ENSMUSG00000034652/ENSMUSG00000000290/ENSMUSG00000037379/ENSMUSG00000015950/ENSMUSG00000004626/ENSMUSG00000056529/ENSMUSG00000025867/ENSMUSG00000024300/ENSMUSG00000041616/ENSMUSG00000031264/ENSMUSG00000053158/ENSMUSG00000014453/ENSMUSG00000028341
GO:0002687	BP	GO:0002687	positive regulation of leukocyte migration	96	0.589809	2.03308	4.31062600307507e-08	3.53167052769586e-06	2.95898451207989e-06	1855	tags=41%	list=15%	signal=35%	ENSMUSG00000049103/ENSMUSG00000052336/ENSMUSG00000034845/ENSMUSG00000036353/ENSMUSG00000033220/ENSMUSG00000024397/ENSMUSG00000056529/ENSMUSG00000035385/ENSMUSG00000022488/ENSMUSG00000034786/ENSMUSG00000021702/ENSMUSG00000049130/ENSMUSG00000023913/ENSMUSG00000037411/ENSMUSG00000027009/ENSMUSG00000040152/ENSMUSG00000055633/ENSMUSG00000039145/ENSMUSG00000040552/ENSMUSG00000032011/ENSMUSG00000024621/…
GO:0002495	BP	GO:0002495	antigen processing and presentation of peptide antigen via MHC class II	16	0.872005	2.22169	4.38168610727467e-08	3.54814675012335e-06	2.97278899542515e-06	997	tags=81%	list=8%	signal=75%	ENSMUSG00000079547/ENSMUSG00000058715/ENSMUSG00000037649/ENSMUSG00000036469/ENSMUSG00000038642/ENSMUSG00000026656/ENSMUSG00000031838/ENSMUSG00000073421/ENSMUSG00000036594/ENSMUSG00000060586/ENSMUSG00000036908/ENSMUSG00000030793/ENSMUSG00000024610
GO:0043299	BP	GO:0043299	leukocyte degranulation	46	0.711013	2.22413	4.55693859843479e-08	3.64764602293102e-06	3.05615373879299e-06	1603	tags=46%	list=13%	signal=40%	ENSMUSG00000049103/ENSMUSG00000030786/ENSMUSG00000058715/ENSMUSG00000033220/ENSMUSG00000032202/ENSMUSG00000005413/ENSMUSG00000038147/ENSMUSG00000034652/ENSMUSG00000030707/ENSMUSG00000000290/ENSMUSG00000004626/ENSMUSG00000056529/ENSMUSG00000025867/ENSMUSG00000024300/ENSMUSG00000041616/ENSMUSG00000031264/ENSMUSG00000053158/ENSMUSG00000014453/ENSMUSG00000028341/ENSMUSG00000030748/ENSMUSG00000001123
GO:0002706	BP	GO:0002706	regulation of lymphocyte mediated immunity	99	0.586493	2.02775	5.36425144017903e-08	4.24507352606895e-06	3.55670403503736e-06	2327	tags=45%	list=18%	signal=37%	ENSMUSG00000049103/ENSMUSG00000059498/ENSMUSG00000048583/ENSMUSG00000058715/ENSMUSG00000035000/ENSMUSG00000031165/ENSMUSG00000030157/ENSMUSG00000004266/ENSMUSG00000032076/ENSMUSG00000026656/ENSMUSG00000047139/ENSMUSG00000026395/ENSMUSG00000060216/ENSMUSG00000020101/ENSMUSG00000060550/ENSMUSG00000022797/ENSMUSG00000034116/ENSMUSG00000056116/ENSMUSG00000115338/ENSMUSG00000061232/ENSMUSG00000073409/…
GO:0010324	BP	GO:0010324	membrane invagination	55	0.678421	2.18111	5.70832185549756e-08	4.4666015058073e-06	3.74230964459172e-06	828	tags=31%	list=7%	signal=29%	ENSMUSG00000030786/ENSMUSG00000059498/ENSMUSG00000058715/ENSMUSG00000033220/ENSMUSG00000024397/ENSMUSG00000076617/ENSMUSG00000034652/ENSMUSG00000000290/ENSMUSG00000076609/ENSMUSG00000073982/ENSMUSG00000026656/ENSMUSG00000025044/ENSMUSG00000022488/ENSMUSG00000022436/ENSMUSG00000040152/ENSMUSG00000056515/ENSMUSG00000016024
GO:0036230	BP	GO:0036230	granulocyte activation	23	0.812321	2.23777	7.51340753842146e-08	5.81370778861856e-06	4.87097286379768e-06	513	tags=35%	list=4%	signal=33%	ENSMUSG00000049103/ENSMUSG00000030579/ENSMUSG00000030786/ENSMUSG00000058715/ENSMUSG00000034652/ENSMUSG00000000290/ENSMUSG00000056529/ENSMUSG00000024300
GO:0032635	BP	GO:0032635	interleukin-6 production	109	0.570815	1.99379	1.00970083615401e-07	7.72698529997417e-06	6.47399853649699e-06	2276	tags=39%	list=18%	signal=32%	ENSMUSG00000030579/ENSMUSG00000058715/ENSMUSG00000070873/ENSMUSG00000037922/ENSMUSG00000024397/ENSMUSG00000034641/ENSMUSG00000038147/ENSMUSG00000037379/ENSMUSG00000004266/ENSMUSG00000056529/ENSMUSG00000024810/ENSMUSG00000079227/ENSMUSG00000047139/ENSMUSG00000022488/ENSMUSG00000052688/ENSMUSG00000024411/ENSMUSG00000040794/ENSMUSG00000040522/ENSMUSG00000044583/ENSMUSG00000060216/ENSMUSG00000036908/…
GO:0002253	BP	GO:0002253	activation of immune response	166	0.5214	1.88186	1.09564919318088e-07	8.29358802316482e-06	6.94872251464715e-06	1421	tags=25%	list=11%	signal=23%	ENSMUSG00000036887/ENSMUSG00000043263/ENSMUSG00000058715/ENSMUSG00000026938/ENSMUSG00000036896/ENSMUSG00000036905/ENSMUSG00000042436/ENSMUSG00000058099/ENSMUSG00000076617/ENSMUSG00000034652/ENSMUSG00000004266/ENSMUSG00000076609/ENSMUSG00000026656/ENSMUSG00000002699/ENSMUSG00000022488/ENSMUSG00000052889/ENSMUSG00000035914/ENSMUSG00000031377/ENSMUSG00000037731/ENSMUSG00000049130/ENSMUSG00000026395/…
GO:0042098	BP	GO:0042098	T cell proliferation	127	0.544258	1.92643	1.1831439178273e-07	8.85958520833258e-06	7.42293914716096e-06	1746	tags=32%	list=14%	signal=28%	ENSMUSG00000049103/ENSMUSG00000030786/ENSMUSG00000022901/ENSMUSG00000048583/ENSMUSG00000033220/ENSMUSG00000024397/ENSMUSG00000030707/ENSMUSG00000000290/ENSMUSG00000004266/ENSMUSG00000026177/ENSMUSG00000073421/ENSMUSG00000020143/ENSMUSG00000047139/ENSMUSG00000036594/ENSMUSG00000112148/ENSMUSG00000022488/ENSMUSG00000020053/ENSMUSG00000035914/ENSMUSG00000026395/ENSMUSG00000036111/ENSMUSG00000021835/…
GO:0051251	BP	GO:0051251	positive regulation of lymphocyte activation	179	0.496837	1.80161	1.47945068889881e-07	1.09605261675439e-05	9.18319727722965e-06	2344	tags=35%	list=19%	signal=29%	ENSMUSG00000049103/ENSMUSG00000079293/ENSMUSG00000030579/ENSMUSG00000022901/ENSMUSG00000048583/ENSMUSG00000037649/ENSMUSG00000035000/ENSMUSG00000024397/ENSMUSG00000068220/ENSMUSG00000076617/ENSMUSG00000030707/ENSMUSG00000015396/ENSMUSG00000076609/ENSMUSG00000073421/ENSMUSG00000035385/ENSMUSG00000047139/ENSMUSG00000036594/ENSMUSG00000033730/ENSMUSG00000022488/ENSMUSG00000020053/ENSMUSG00000018654/…
GO:0002521	BP	GO:0002521	leukocyte differentiation	363	0.440348	1.6452	1.72237804150914e-07	1.26259375590207e-05	1.057855012087e-05	2553	tags=33%	list=20%	signal=27%	ENSMUSG00000021250/ENSMUSG00000063415/ENSMUSG00000049103/ENSMUSG00000030579/ENSMUSG00000030786/ENSMUSG00000038418/ENSMUSG00000058715/ENSMUSG00000002111/ENSMUSG00000036896/ENSMUSG00000037649/ENSMUSG00000068220/ENSMUSG00000058099/ENSMUSG00000076617/ENSMUSG00000030157/ENSMUSG00000015396/ENSMUSG00000004266/ENSMUSG00000076609/ENSMUSG00000058818/ENSMUSG00000073421/ENSMUSG00000020143/ENSMUSG00000047139/…
GO:0007159	BP	GO:0007159	leukocyte cell-cell adhesion	202	0.49273	1.79905	1.87844625277201e-07	1.36265621919837e-05	1.14169162051703e-05	1782	tags=29%	list=14%	signal=25%	ENSMUSG00000049103/ENSMUSG00000052336/ENSMUSG00000030786/ENSMUSG00000022901/ENSMUSG00000048583/ENSMUSG00000033220/ENSMUSG00000037649/ENSMUSG00000035000/ENSMUSG00000024397/ENSMUSG00000068220/ENSMUSG00000024965/ENSMUSG00000034652/ENSMUSG00000030707/ENSMUSG00000000290/ENSMUSG00000015396/ENSMUSG00000004266/ENSMUSG00000056529/ENSMUSG00000048163/ENSMUSG00000073421/ENSMUSG00000035385/ENSMUSG00000047139/…
GO:0032944	BP	GO:0032944	regulation of mononuclear cell proliferation	132	0.533897	1.89539	2.17263601027486e-07	1.54472974937997e-05	1.29424060594534e-05	2531	tags=40%	list=20%	signal=32%	ENSMUSG00000049103/ENSMUSG00000030579/ENSMUSG00000022901/ENSMUSG00000048583/ENSMUSG00000033220/ENSMUSG00000024397/ENSMUSG00000076617/ENSMUSG00000034652/ENSMUSG00000030707/ENSMUSG00000004266/ENSMUSG00000026656/ENSMUSG00000073421/ENSMUSG00000047139/ENSMUSG00000036594/ENSMUSG00000022488/ENSMUSG00000020053/ENSMUSG00000035914/ENSMUSG00000026395/ENSMUSG00000036111/ENSMUSG00000021835/ENSMUSG00000020101/…
GO:0034341	BP	GO:0034341	response to interferon-gamma	96	0.57544	1.98355	2.17380119815102e-07	1.54472974937997e-05	1.29424060594534e-05	2441	tags=40%	list=19%	signal=32%	ENSMUSG00000018927/ENSMUSG00000041515/ENSMUSG00000031165/ENSMUSG00000060591/ENSMUSG00000105096/ENSMUSG00000025491/ENSMUSG00000004626/ENSMUSG00000026177/ENSMUSG00000073421/ENSMUSG00000035385/ENSMUSG00000046718/ENSMUSG00000036594/ENSMUSG00000019122/ENSMUSG00000022504/ENSMUSG00000052688/ENSMUSG00000025492/ENSMUSG00000024411/ENSMUSG00000060586/ENSMUSG00000074129/ENSMUSG00000056737/ENSMUSG00000060550/…
GO:0002822	BP	GO:0002822	regulation of adaptive immune response based on somatic recombination of immune receptors built from immunoglobulin superfamily domains	109	0.56287	1.96604	2.32110415789278e-07	1.63274437935003e-05	1.36798302468896e-05	2513	tags=47%	list=20%	signal=38%	ENSMUSG00000049103/ENSMUSG00000059498/ENSMUSG00000058715/ENSMUSG00000037649/ENSMUSG00000035000/ENSMUSG00000031165/ENSMUSG00000004266/ENSMUSG00000026177/ENSMUSG00000024810/ENSMUSG00000026656/ENSMUSG00000073421/ENSMUSG00000047139/ENSMUSG00000026069/ENSMUSG00000026395/ENSMUSG00000020101/ENSMUSG00000060550/ENSMUSG00000035356/ENSMUSG00000022797/ENSMUSG00000056116/ENSMUSG00000115338/ENSMUSG00000061232/…
GO:0019843	MF	GO:0019843	rRNA binding	71	0.60515	2.01495	3.05778167807472e-07	2.11021673526424e-05	1.76802977169347e-05	2135	tags=44%	list=17%	signal=36%	ENSMUSG00000062328/ENSMUSG00000033777/ENSMUSG00000047215/ENSMUSG00000003429/ENSMUSG00000008668/ENSMUSG00000041841/ENSMUSG00000066800/ENSMUSG00000060036/ENSMUSG00000029066/ENSMUSG00000059291/ENSMUSG00000090862/ENSMUSG00000012848/ENSMUSG00000003970/ENSMUSG00000067274/ENSMUSG00000071415/ENSMUSG00000024608/ENSMUSG00000072692/ENSMUSG00000017404/ENSMUSG00000006333/ENSMUSG00000016503/ENSMUSG00000058558/…
GO:0070663	BP	GO:0070663	regulation of leukocyte proliferation	144	0.521037	1.86253	3.06048090553831e-07	2.11021673526424e-05	1.76802977169347e-05	2531	tags=39%	list=20%	signal=31%	ENSMUSG00000049103/ENSMUSG00000030579/ENSMUSG00000022901/ENSMUSG00000048583/ENSMUSG00000033220/ENSMUSG00000024397/ENSMUSG00000076617/ENSMUSG00000034652/ENSMUSG00000030707/ENSMUSG00000004266/ENSMUSG00000024810/ENSMUSG00000026656/ENSMUSG00000073421/ENSMUSG00000047139/ENSMUSG00000036594/ENSMUSG00000022488/ENSMUSG00000020053/ENSMUSG00000035914/ENSMUSG00000026395/ENSMUSG00000036111/ENSMUSG00000021835/…
GO:0002886	BP	GO:0002886	regulation of myeloid leukocyte mediated immunity	41	0.69393	2.13	3.30631292770115e-07	2.25736894397165e-05	1.89132018144969e-05	1116	tags=39%	list=9%	signal=36%	ENSMUSG00000049103/ENSMUSG00000030579/ENSMUSG00000030786/ENSMUSG00000059498/ENSMUSG00000058715/ENSMUSG00000033220/ENSMUSG00000005413/ENSMUSG00000038147/ENSMUSG00000034652/ENSMUSG00000000290/ENSMUSG00000004626/ENSMUSG00000056529/ENSMUSG00000041616/ENSMUSG00000031264/ENSMUSG00000053158/ENSMUSG00000014453
GO:0140101	MF	GO:0140101	catalytic activity	acting on a tRNA	115	-0.4259	-2.08395	3.39669621455184e-07	2.29656237263485e-05	1.92415811111506e-05	3375	tags=59%	list=27%	signal=44%	ENSMUSG00000021891/ENSMUSG00000001380/ENSMUSG00000059183/ENSMUSG00000044763/ENSMUSG00000041975/ENSMUSG00000031171/ENSMUSG00000004233/ENSMUSG00000075528/ENSMUSG00000006732/ENSMUSG00000056228/ENSMUSG00000021266/ENSMUSG00000002825/ENSMUSG00000035202/ENSMUSG00000003808/ENSMUSG00000021023/ENSMUSG00000014980/ENSMUSG00000013736/ENSMUSG00000025899/ENSMUSG00000047583/ENSMUSG00000019143/ENSMUSG00000034442/…
GO:0042330	BP	GO:0042330	taxis	355	0.430948	1.60888	3.71762411971238e-07	2.48937830477664e-05	2.08570754003702e-05	2557	tags=33%	list=20%	signal=27%	ENSMUSG00000049103/ENSMUSG00000052336/ENSMUSG00000030786/ENSMUSG00000018927/ENSMUSG00000059498/ENSMUSG00000036353/ENSMUSG00000058715/ENSMUSG00000033220/ENSMUSG00000035000/ENSMUSG00000024397/ENSMUSG00000029417/ENSMUSG00000057967/ENSMUSG00000030707/ENSMUSG00000000290/ENSMUSG00000044534/ENSMUSG00000056529/ENSMUSG00000073982/ENSMUSG00000079227/ENSMUSG00000035385/ENSMUSG00000020143/ENSMUSG00000019122/…
GO:1903039	BP	GO:1903039	positive regulation of leukocyte cell-cell adhesion	129	0.530075	1.87848	3.79541985619833e-07	2.51726703605383e-05	2.1090739110684e-05	1746	tags=33%	list=14%	signal=29%	ENSMUSG00000049103/ENSMUSG00000022901/ENSMUSG00000048583/ENSMUSG00000037649/ENSMUSG00000035000/ENSMUSG00000024397/ENSMUSG00000068220/ENSMUSG00000030707/ENSMUSG00000000290/ENSMUSG00000015396/ENSMUSG00000056529/ENSMUSG00000073421/ENSMUSG00000035385/ENSMUSG00000047139/ENSMUSG00000036594/ENSMUSG00000033730/ENSMUSG00000022488/ENSMUSG00000020053/ENSMUSG00000018654/ENSMUSG00000035914/ENSMUSG00000026395/…
GO:0150076	BP	GO:0150076	neuroinflammatory response	41	0.691694	2.12314	3.97268935189318e-07	2.60998194779096e-05	2.18675442676702e-05	770	tags=32%	list=6%	signal=30%	ENSMUSG00000052336/ENSMUSG00000030579/ENSMUSG00000036887/ENSMUSG00000030786/ENSMUSG00000024397/ENSMUSG00000024810/ENSMUSG00000020053/ENSMUSG00000040522/ENSMUSG00000049130/ENSMUSG00000044583/ENSMUSG00000020431/ENSMUSG00000031980/ENSMUSG00000030560
GO:0002283	BP	GO:0002283	neutrophil activation involved in immune response	11	0.912202	2.12305	4.01989514757663e-07	2.6163130661424e-05	2.19205890831454e-05	513	tags=55%	list=4%	signal=52%	ENSMUSG00000030579/ENSMUSG00000030786/ENSMUSG00000058715/ENSMUSG00000000290/ENSMUSG00000056529/ENSMUSG00000024300
GO:0005581	CC	GO:0005581	collagen trimer	44	0.688228	2.13701	4.18493225973657e-07	2.69850632007458e-05	2.26092392940739e-05	2105	tags=52%	list=17%	signal=44%	ENSMUSG00000036887/ENSMUSG00000026938/ENSMUSG00000036896/ENSMUSG00000036905/ENSMUSG00000022440/ENSMUSG00000025044/ENSMUSG00000059327/ENSMUSG00000029163/ENSMUSG00000036446/ENSMUSG00000001435/ENSMUSG00000061535/ENSMUSG00000068196/ENSMUSG00000036103/ENSMUSG00000020241/ENSMUSG00000028339/ENSMUSG00000063564/ENSMUSG00000024529/ENSMUSG00000034463/ENSMUSG00000017446/ENSMUSG00000022371/ENSMUSG00000001119/…
GO:0002705	BP	GO:0002705	positive regulation of leukocyte mediated immunity	90	0.582291	1.99313	4.67873310212297e-07	2.98923828653067e-05	2.50451159681966e-05	2513	tags=44%	list=20%	signal=36%	ENSMUSG00000030579/ENSMUSG00000030786/ENSMUSG00000059498/ENSMUSG00000058715/ENSMUSG00000000290/ENSMUSG00000004626/ENSMUSG00000056529/ENSMUSG00000032076/ENSMUSG00000035385/ENSMUSG00000047139/ENSMUSG00000026395/ENSMUSG00000060550/ENSMUSG00000022797/ENSMUSG00000034116/ENSMUSG00000056116/ENSMUSG00000115338/ENSMUSG00000061232/ENSMUSG00000073409/ENSMUSG00000029468/ENSMUSG00000041616/ENSMUSG00000031264/…
GO:0042119	BP	GO:0042119	neutrophil activation	17	0.832215	2.14801	5.68652912101339e-07	3.60008989079429e-05	3.01630917873466e-05	513	tags=41%	list=4%	signal=40%	ENSMUSG00000030579/ENSMUSG00000030786/ENSMUSG00000058715/ENSMUSG00000034652/ENSMUSG00000000290/ENSMUSG00000056529/ENSMUSG00000024300
GO:0002683	BP	GO:0002683	negative regulation of immune system process	291	0.447406	1.65992	5.86857096975987e-07	3.68186740841511e-05	3.08482587817724e-05	2489	tags=31%	list=20%	signal=25%	ENSMUSG00000049103/ENSMUSG00000030579/ENSMUSG00000022901/ENSMUSG00000048583/ENSMUSG00000058715/ENSMUSG00000036896/ENSMUSG00000018774/ENSMUSG00000035000/ENSMUSG00000037922/ENSMUSG00000005413/ENSMUSG00000038147/ENSMUSG00000034652/ENSMUSG00000030157/ENSMUSG00000004266/ENSMUSG00000024810/ENSMUSG00000026656/ENSMUSG00000073421/ENSMUSG00000063856/ENSMUSG00000047139/ENSMUSG00000036594/ENSMUSG00000020053/…
GO:0050670	BP	GO:0050670	regulation of lymphocyte proliferation	130	0.53416	1.89446	6.64169475730298e-07	4.12971091873732e-05	3.46004831200474e-05	2531	tags=40%	list=20%	signal=32%	ENSMUSG00000049103/ENSMUSG00000030579/ENSMUSG00000022901/ENSMUSG00000048583/ENSMUSG00000033220/ENSMUSG00000024397/ENSMUSG00000076617/ENSMUSG00000034652/ENSMUSG00000030707/ENSMUSG00000004266/ENSMUSG00000026656/ENSMUSG00000073421/ENSMUSG00000047139/ENSMUSG00000036594/ENSMUSG00000022488/ENSMUSG00000020053/ENSMUSG00000035914/ENSMUSG00000026395/ENSMUSG00000036111/ENSMUSG00000021835/ENSMUSG00000020101/…
GO:0031347	BP	GO:0031347	regulation of defense response	366	0.427052	1.59596	7.12703328257981e-07	4.39227077698105e-05	3.68003218307777e-05	2456	tags=29%	list=19%	signal=24%	ENSMUSG00000049103/ENSMUSG00000052336/ENSMUSG00000079293/ENSMUSG00000059498/ENSMUSG00000048583/ENSMUSG00000043263/ENSMUSG00000058715/ENSMUSG00000025498/ENSMUSG00000060063/ENSMUSG00000070873/ENSMUSG00000030653/ENSMUSG00000021322/ENSMUSG00000030157/ENSMUSG00000024810/ENSMUSG00000079227/ENSMUSG00000038642/ENSMUSG00000033538/ENSMUSG00000032076/ENSMUSG00000026656/ENSMUSG00000002985/ENSMUSG00000063856/…
GO:0007186	BP	GO:0007186	G protein-coupled receptor signaling pathway	306	0.438682	1.63005	7.57551619219225e-07	4.62771006687955e-05	3.87729328285519e-05	2398	tags=33%	list=19%	signal=28%	ENSMUSG00000049103/ENSMUSG00000052336/ENSMUSG00000018927/ENSMUSG00000048779/ENSMUSG00000036353/ENSMUSG00000034353/ENSMUSG00000033220/ENSMUSG00000030844/ENSMUSG00000040229/ENSMUSG00000030653/ENSMUSG00000058396/ENSMUSG00000096255/ENSMUSG00000020120/ENSMUSG00000044534/ENSMUSG00000056529/ENSMUSG00000021886/ENSMUSG00000079227/ENSMUSG00000002985/ENSMUSG00000035385/ENSMUSG00000019122/ENSMUSG00000039956/…
GO:0006635	BP	GO:0006635	fatty acid beta-oxidation	56	-0.53614	-2.30264	8.10913658088383e-07	4.9106110564587e-05	4.11431982314317e-05	2811	tags=61%	list=22%	signal=47%	ENSMUSG00000074064/ENSMUSG00000027984/ENSMUSG00000028603/ENSMUSG00000036880/ENSMUSG00000024900/ENSMUSG00000032047/ENSMUSG00000036138/ENSMUSG00000028223/ENSMUSG00000003809/ENSMUSG00000026853/ENSMUSG00000038894/ENSMUSG00000019883/ENSMUSG00000025465/ENSMUSG00000028607/ENSMUSG00000028991/ENSMUSG00000021240/ENSMUSG00000025745/ENSMUSG00000055980/ENSMUSG00000090150/ENSMUSG00000047866/ENSMUSG00000042010/…
GO:0002478	BP	GO:0002478	antigen processing and presentation of exogenous peptide antigen	22	0.798013	2.17733	8.96499531917815e-07	5.38208856920316e-05	4.50934383431982e-05	997	tags=64%	list=8%	signal=59%	ENSMUSG00000079547/ENSMUSG00000059498/ENSMUSG00000058715/ENSMUSG00000037649/ENSMUSG00000038642/ENSMUSG00000026656/ENSMUSG00000031838/ENSMUSG00000073421/ENSMUSG00000036594/ENSMUSG00000060586/ENSMUSG00000036908/ENSMUSG00000061232/ENSMUSG00000060802/ENSMUSG00000024610
GO:0031349	BP	GO:0031349	positive regulation of defense response	165	0.496465	1.79118	9.42723224625954e-07	5.61121755238901e-05	4.70131788943019e-05	2441	tags=35%	list=19%	signal=29%	ENSMUSG00000049103/ENSMUSG00000079293/ENSMUSG00000059498/ENSMUSG00000043263/ENSMUSG00000058715/ENSMUSG00000025498/ENSMUSG00000060063/ENSMUSG00000070873/ENSMUSG00000030653/ENSMUSG00000024810/ENSMUSG00000079227/ENSMUSG00000038642/ENSMUSG00000032076/ENSMUSG00000047139/ENSMUSG00000034786/ENSMUSG00000017830/ENSMUSG00000026069/ENSMUSG00000040952/ENSMUSG00000040522/ENSMUSG00000037411/ENSMUSG00000073489/…
GO:0043300	BP	GO:0043300	regulation of leukocyte degranulation	33	0.715855	2.11351	1.01624931257166e-06	5.97024585587571e-05	5.00212714699946e-05	1603	tags=45%	list=13%	signal=40%	ENSMUSG00000049103/ENSMUSG00000030786/ENSMUSG00000058715/ENSMUSG00000033220/ENSMUSG00000005413/ENSMUSG00000038147/ENSMUSG00000034652/ENSMUSG00000000290/ENSMUSG00000004626/ENSMUSG00000056529/ENSMUSG00000041616/ENSMUSG00000053158/ENSMUSG00000014453/ENSMUSG00000030748/ENSMUSG00000001123
GO:0050863	BP	GO:0050863	regulation of T cell activation	189	0.484307	1.76178	1.02302012861244e-06	5.97024585587571e-05	5.00212714699946e-05	1746	tags=28%	list=14%	signal=24%	ENSMUSG00000063415/ENSMUSG00000049103/ENSMUSG00000022901/ENSMUSG00000048583/ENSMUSG00000033220/ENSMUSG00000037649/ENSMUSG00000035000/ENSMUSG00000024397/ENSMUSG00000068220/ENSMUSG00000034652/ENSMUSG00000030707/ENSMUSG00000015396/ENSMUSG00000004266/ENSMUSG00000073421/ENSMUSG00000035385/ENSMUSG00000047139/ENSMUSG00000036594/ENSMUSG00000033730/ENSMUSG00000022488/ENSMUSG00000020053/ENSMUSG00000018654/…
GO:0019886	BP	GO:0019886	antigen processing and presentation of exogenous peptide antigen via MHC class II	13	0.879432	2.13679	1.02876149153516e-06	5.97024585587571e-05	5.00212714699946e-05	997	tags=85%	list=8%	signal=78%	ENSMUSG00000079547/ENSMUSG00000058715/ENSMUSG00000037649/ENSMUSG00000038642/ENSMUSG00000026656/ENSMUSG00000031838/ENSMUSG00000073421/ENSMUSG00000036594/ENSMUSG00000060586/ENSMUSG00000036908/ENSMUSG00000024610
GO:0006935	BP	GO:0006935	chemotaxis	352	0.42802	1.59755	1.14138593345732e-06	6.56910052941885e-05	5.50387318760674e-05	2557	tags=32%	list=20%	signal=27%	ENSMUSG00000049103/ENSMUSG00000052336/ENSMUSG00000030786/ENSMUSG00000018927/ENSMUSG00000059498/ENSMUSG00000036353/ENSMUSG00000058715/ENSMUSG00000033220/ENSMUSG00000035000/ENSMUSG00000024397/ENSMUSG00000029417/ENSMUSG00000057967/ENSMUSG00000030707/ENSMUSG00000000290/ENSMUSG00000044534/ENSMUSG00000056529/ENSMUSG00000073982/ENSMUSG00000079227/ENSMUSG00000035385/ENSMUSG00000020143/ENSMUSG00000019122/…
GO:0002688	BP	GO:0002688	regulation of leukocyte chemotaxis	78	0.589499	1.98602	1.29597198846435e-06	7.39766305546373e-05	6.19807828477818e-05	1855	tags=38%	list=15%	signal=33%	ENSMUSG00000049103/ENSMUSG00000033220/ENSMUSG00000035000/ENSMUSG00000024397/ENSMUSG00000035385/ENSMUSG00000022488/ENSMUSG00000034786/ENSMUSG00000021702/ENSMUSG00000049130/ENSMUSG00000023913/ENSMUSG00000037411/ENSMUSG00000040152/ENSMUSG00000055633/ENSMUSG00000041120/ENSMUSG00000039145/ENSMUSG00000040552/ENSMUSG00000074361/ENSMUSG00000024621/ENSMUSG00000016024/ENSMUSG00000042190/ENSMUSG00000024610/…
GO:0019884	BP	GO:0019884	antigen processing and presentation of exogenous antigen	28	0.741038	2.12187	1.43291129729159e-06	8.11284087344605e-05	6.79728482746024e-05	997	tags=50%	list=8%	signal=46%	ENSMUSG00000079547/ENSMUSG00000059498/ENSMUSG00000058715/ENSMUSG00000037649/ENSMUSG00000038642/ENSMUSG00000026656/ENSMUSG00000031838/ENSMUSG00000073421/ENSMUSG00000036594/ENSMUSG00000060586/ENSMUSG00000036908/ENSMUSG00000061232/ENSMUSG00000060802/ENSMUSG00000024610
GO:0002824	BP	GO:0002824	positive regulation of adaptive immune response based on somatic recombination of immune receptors built from immunoglobulin superfamily domains	76	0.581823	1.95295	1.5111309563738e-06	8.48670643563477e-05	7.11052537451609e-05	2513	tags=49%	list=20%	signal=39%	ENSMUSG00000049103/ENSMUSG00000059498/ENSMUSG00000058715/ENSMUSG00000037649/ENSMUSG00000026177/ENSMUSG00000073421/ENSMUSG00000047139/ENSMUSG00000026395/ENSMUSG00000060550/ENSMUSG00000035356/ENSMUSG00000022797/ENSMUSG00000056116/ENSMUSG00000115338/ENSMUSG00000061232/ENSMUSG00000073409/ENSMUSG00000056220/ENSMUSG00000029468/ENSMUSG00000031264/ENSMUSG00000060802/ENSMUSG00000073411/ENSMUSG00000035929/…
GO:0009615	BP	GO:0009615	response to virus	201	0.472369	1.72448	1.52517620197685e-06	8.49706165645344e-05	7.11920142110122e-05	2408	tags=31%	list=19%	signal=26%	ENSMUSG00000079017/ENSMUSG00000022901/ENSMUSG00000029771/ENSMUSG00000025498/ENSMUSG00000035692/ENSMUSG00000029417/ENSMUSG00000060591/ENSMUSG00000039236/ENSMUSG00000037379/ENSMUSG00000025491/ENSMUSG00000033777/ENSMUSG00000024810/ENSMUSG00000046718/ENSMUSG00000066800/ENSMUSG00000033450/ENSMUSG00000017830/ENSMUSG00000025492/ENSMUSG00000041827/ENSMUSG00000040522/ENSMUSG00000052776/ENSMUSG00000026395/…
GO:0003823	MF	GO:0003823	antigen binding	35	0.702898	2.0984	1.70647221014686e-06	9.43164481862121e-05	7.90223513854974e-05	1746	tags=54%	list=14%	signal=47%	ENSMUSG00000015355/ENSMUSG00000026938/ENSMUSG00000042436/ENSMUSG00000076617/ENSMUSG00000037379/ENSMUSG00000076609/ENSMUSG00000073421/ENSMUSG00000036594/ENSMUSG00000027009/ENSMUSG00000060550/ENSMUSG00000056116/ENSMUSG00000061232/ENSMUSG00000073409/ENSMUSG00000025511/ENSMUSG00000073411/ENSMUSG00000035929/ENSMUSG00000079491/ENSMUSG00000002603/ENSMUSG00000067212
GO:0140098	MF	GO:0140098	catalytic activity	acting on RNA	295	-0.291314	-1.60436	1.79695001465402e-06	9.8535117338981e-05	8.25569327080582e-05	3674	tags=46%	list=29%	signal=33%	ENSMUSG00000006732/ENSMUSG00000020515/ENSMUSG00000020076/ENSMUSG00000022323/ENSMUSG00000056228/ENSMUSG00000021257/ENSMUSG00000021266/ENSMUSG00000020409/ENSMUSG00000055660/ENSMUSG00000002825/ENSMUSG00000032480/ENSMUSG00000054309/ENSMUSG00000035202/ENSMUSG00000032469/ENSMUSG00000024472/ENSMUSG00000003808/ENSMUSG00000021023/ENSMUSG00000093989/ENSMUSG00000031527/ENSMUSG00000015023/ENSMUSG00000014980/…
GO:0045576	BP	GO:0045576	mast cell activation	40	0.666936	2.03851	2.02778095909923e-06	0.000110324	9.24341271076237e-05	1515	tags=40%	list=12%	signal=35%	ENSMUSG00000059498/ENSMUSG00000015355/ENSMUSG00000058715/ENSMUSG00000033220/ENSMUSG00000005413/ENSMUSG00000038147/ENSMUSG00000034652/ENSMUSG00000004626/ENSMUSG00000002699/ENSMUSG00000025867/ENSMUSG00000041616/ENSMUSG00000031264/ENSMUSG00000053158/ENSMUSG00000014453/ENSMUSG00000028341/ENSMUSG00000030748
GO:0050729	BP	GO:0050729	positive regulation of inflammatory response	89	0.558168	1.90815	2.22910351466802e-06	0.000120337	0.000100824	960	tags=27%	list=8%	signal=25%	ENSMUSG00000049103/ENSMUSG00000079293/ENSMUSG00000059498/ENSMUSG00000058715/ENSMUSG00000060063/ENSMUSG00000070873/ENSMUSG00000030653/ENSMUSG00000024810/ENSMUSG00000079227/ENSMUSG00000038642/ENSMUSG00000047139/ENSMUSG00000034786/ENSMUSG00000026069/ENSMUSG00000040952/ENSMUSG00000037411/ENSMUSG00000034957/ENSMUSG00000035356/ENSMUSG00000030560/ENSMUSG00000056220/ENSMUSG00000016024/ENSMUSG00000041616/…
GO:0042611	CC	GO:0042611	MHC protein complex	15	0.841457	2.11248	2.38704094475672e-06	0.000127872	0.000107137	1746	tags=93%	list=14%	signal=81%	ENSMUSG00000079547/ENSMUSG00000037649/ENSMUSG00000073421/ENSMUSG00000036594/ENSMUSG00000060586/ENSMUSG00000060550/ENSMUSG00000061232/ENSMUSG00000073409/ENSMUSG00000060802/ENSMUSG00000024610/ENSMUSG00000073411/ENSMUSG00000035929/ENSMUSG00000026471/ENSMUSG00000067212
GO:0004930	MF	GO:0004930	G protein-coupled receptor activity	111	0.534695	1.87053	2.46629659688703e-06	0.000131109	0.000109849	2589	tags=42%	list=21%	signal=34%	ENSMUSG00000049103/ENSMUSG00000052336/ENSMUSG00000048779/ENSMUSG00000036353/ENSMUSG00000034353/ENSMUSG00000040229/ENSMUSG00000058396/ENSMUSG00000044534/ENSMUSG00000056529/ENSMUSG00000021886/ENSMUSG00000079227/ENSMUSG00000031613/ENSMUSG00000039116/ENSMUSG00000031486/ENSMUSG00000049130/ENSMUSG00000079355/ENSMUSG00000049929/ENSMUSG00000032492/ENSMUSG00000040552/ENSMUSG00000074361/ENSMUSG00000004730/…
GO:0050777	BP	GO:0050777	negative regulation of immune response	97	0.550598	1.90027	2.57784604855422e-06	0.000136001	0.000113947	2398	tags=38%	list=19%	signal=31%	ENSMUSG00000049103/ENSMUSG00000048583/ENSMUSG00000005413/ENSMUSG00000038147/ENSMUSG00000034652/ENSMUSG00000030157/ENSMUSG00000004266/ENSMUSG00000024810/ENSMUSG00000026656/ENSMUSG00000063856/ENSMUSG00000017830/ENSMUSG00000026069/ENSMUSG00000040952/ENSMUSG00000026395/ENSMUSG00000060216/ENSMUSG00000020101/ENSMUSG00000063281/ENSMUSG00000021253/ENSMUSG00000023249/ENSMUSG00000042677/ENSMUSG00000030748/…
GO:0019724	BP	GO:0019724	B cell mediated immunity	81	0.568598	1.92331	2.70809934406185e-06	0.000141799	0.000118805	2242	tags=41%	list=18%	signal=34%	ENSMUSG00000036887/ENSMUSG00000059498/ENSMUSG00000058715/ENSMUSG00000025498/ENSMUSG00000036896/ENSMUSG00000037649/ENSMUSG00000036905/ENSMUSG00000076617/ENSMUSG00000004266/ENSMUSG00000076609/ENSMUSG00000058818/ENSMUSG00000026656/ENSMUSG00000073421/ENSMUSG00000026395/ENSMUSG00000022797/ENSMUSG00000053175/ENSMUSG00000031264/ENSMUSG00000001750/ENSMUSG00000024610/ENSMUSG00000023249/ENSMUSG00000055172/…
GO:1905517	BP	GO:1905517	macrophage migration	38	0.678893	2.0567	2.88564486961337e-06	0.000149967	0.000125649	1648	tags=45%	list=13%	signal=39%	ENSMUSG00000049103/ENSMUSG00000052336/ENSMUSG00000036353/ENSMUSG00000035385/ENSMUSG00000049130/ENSMUSG00000074129/ENSMUSG00000029163/ENSMUSG00000040152/ENSMUSG00000040552/ENSMUSG00000024621/ENSMUSG00000042190/ENSMUSG00000030342/ENSMUSG00000025314/ENSMUSG00000009281/ENSMUSG00000000957/ENSMUSG00000059456/ENSMUSG00000063065
GO:0050727	BP	GO:0050727	regulation of inflammatory response	222	0.461242	1.69181	2.98231789587299e-06	0.000153843	0.000128897	2117	tags=29%	list=17%	signal=25%	ENSMUSG00000049103/ENSMUSG00000052336/ENSMUSG00000079293/ENSMUSG00000059498/ENSMUSG00000058715/ENSMUSG00000060063/ENSMUSG00000070873/ENSMUSG00000030653/ENSMUSG00000021322/ENSMUSG00000024810/ENSMUSG00000079227/ENSMUSG00000038642/ENSMUSG00000033538/ENSMUSG00000026656/ENSMUSG00000002985/ENSMUSG00000063856/ENSMUSG00000052160/ENSMUSG00000047139/ENSMUSG00000020053/ENSMUSG00000034786/ENSMUSG00000026069/…
GO:0061900	BP	GO:0061900	glial cell activation	36	0.691214	2.07415	3.11973321886758e-06	0.000159749	0.000133844	770	tags=31%	list=6%	signal=29%	ENSMUSG00000052336/ENSMUSG00000030579/ENSMUSG00000036887/ENSMUSG00000030786/ENSMUSG00000024397/ENSMUSG00000024810/ENSMUSG00000040522/ENSMUSG00000049130/ENSMUSG00000044583/ENSMUSG00000031980/ENSMUSG00000030560
GO:0030098	BP	GO:0030098	lymphocyte differentiation	244	0.451816	1.66415	3.18172732946247e-06	0.000161734	0.000135508	2585	tags=34%	list=20%	signal=28%	ENSMUSG00000063415/ENSMUSG00000049103/ENSMUSG00000038418/ENSMUSG00000058715/ENSMUSG00000002111/ENSMUSG00000037649/ENSMUSG00000068220/ENSMUSG00000058099/ENSMUSG00000076617/ENSMUSG00000015396/ENSMUSG00000004266/ENSMUSG00000076609/ENSMUSG00000073421/ENSMUSG00000020143/ENSMUSG00000047139/ENSMUSG00000036594/ENSMUSG00000033730/ENSMUSG00000022488/ENSMUSG00000057722/ENSMUSG00000018654/ENSMUSG00000026395/…
GO:0001774	BP	GO:0001774	microglial cell activation	30	0.714397	2.07214	3.37429309149e-06	0.000169055	0.000141641	770	tags=33%	list=6%	signal=31%	ENSMUSG00000052336/ENSMUSG00000030579/ENSMUSG00000036887/ENSMUSG00000030786/ENSMUSG00000024397/ENSMUSG00000024810/ENSMUSG00000040522/ENSMUSG00000049130/ENSMUSG00000044583/ENSMUSG00000030560
GO:0002269	BP	GO:0002269	leukocyte activation involved in inflammatory response	30	0.714397	2.07214	3.37429309149e-06	0.000169055	0.000141641	770	tags=33%	list=6%	signal=31%	ENSMUSG00000052336/ENSMUSG00000030579/ENSMUSG00000036887/ENSMUSG00000030786/ENSMUSG00000024397/ENSMUSG00000024810/ENSMUSG00000040522/ENSMUSG00000049130/ENSMUSG00000044583/ENSMUSG00000030560
GO:0042113	BP	GO:0042113	B cell activation	174	0.479751	1.73636	3.51282531451978e-06	0.000174738	0.000146403	2298	tags=36%	list=18%	signal=30%	ENSMUSG00000030579/ENSMUSG00000022901/ENSMUSG00000037922/ENSMUSG00000068220/ENSMUSG00000058099/ENSMUSG00000076617/ENSMUSG00000034652/ENSMUSG00000004266/ENSMUSG00000076609/ENSMUSG00000026656/ENSMUSG00000073421/ENSMUSG00000047139/ENSMUSG00000022488/ENSMUSG00000018654/ENSMUSG00000052889/ENSMUSG00000026395/ENSMUSG00000057789/ENSMUSG00000020644/ENSMUSG00000061132/ENSMUSG00000022797/ENSMUSG00000115338/…
GO:0002821	BP	GO:0002821	positive regulation of adaptive immune response	82	0.572623	1.93985	3.83999355908796e-06	0.000188885	0.000158256	2513	tags=48%	list=20%	signal=38%	ENSMUSG00000049103/ENSMUSG00000059498/ENSMUSG00000058715/ENSMUSG00000037649/ENSMUSG00000026177/ENSMUSG00000073421/ENSMUSG00000047139/ENSMUSG00000026395/ENSMUSG00000060550/ENSMUSG00000035356/ENSMUSG00000022797/ENSMUSG00000056116/ENSMUSG00000115338/ENSMUSG00000061232/ENSMUSG00000073409/ENSMUSG00000056220/ENSMUSG00000029468/ENSMUSG00000031264/ENSMUSG00000030793/ENSMUSG00000060802/ENSMUSG00000024610/…
GO:0002690	BP	GO:0002690	positive regulation of leukocyte chemotaxis	63	0.611621	2.00504	3.85147203824547e-06	0.000188885	0.000158256	1855	tags=41%	list=15%	signal=35%	ENSMUSG00000049103/ENSMUSG00000033220/ENSMUSG00000024397/ENSMUSG00000035385/ENSMUSG00000022488/ENSMUSG00000034786/ENSMUSG00000021702/ENSMUSG00000049130/ENSMUSG00000023913/ENSMUSG00000037411/ENSMUSG00000040152/ENSMUSG00000055633/ENSMUSG00000039145/ENSMUSG00000040552/ENSMUSG00000024621/ENSMUSG00000016024/ENSMUSG00000042190/ENSMUSG00000024610/ENSMUSG00000025314/ENSMUSG00000009281/ENSMUSG00000032041/…
GO:1903037	BP	GO:1903037	regulation of leukocyte cell-cell adhesion	181	0.47289	1.71565	4.14267021539352e-06	0.000201734	0.000169022	1782	tags=29%	list=14%	signal=25%	ENSMUSG00000049103/ENSMUSG00000022901/ENSMUSG00000048583/ENSMUSG00000037649/ENSMUSG00000035000/ENSMUSG00000024397/ENSMUSG00000068220/ENSMUSG00000034652/ENSMUSG00000030707/ENSMUSG00000000290/ENSMUSG00000015396/ENSMUSG00000004266/ENSMUSG00000056529/ENSMUSG00000073421/ENSMUSG00000035385/ENSMUSG00000047139/ENSMUSG00000036594/ENSMUSG00000033730/ENSMUSG00000022488/ENSMUSG00000020053/ENSMUSG00000018654/…
GO:0071674	BP	GO:0071674	mononuclear cell migration	51	0.630463	2.00378	4.1714188862887e-06	0.000201734	0.000169022	1855	tags=41%	list=15%	signal=35%	ENSMUSG00000049103/ENSMUSG00000018927/ENSMUSG00000024397/ENSMUSG00000035385/ENSMUSG00000019122/ENSMUSG00000040952/ENSMUSG00000049130/ENSMUSG00000023913/ENSMUSG00000037411/ENSMUSG00000040152/ENSMUSG00000041120/ENSMUSG00000040552/ENSMUSG00000024621/ENSMUSG00000042190/ENSMUSG00000030223/ENSMUSG00000025314/ENSMUSG00000009281/ENSMUSG00000063065/ENSMUSG00000002603/ENSMUSG00000094686/ENSMUSG00000073888
GO:1905521	BP	GO:1905521	regulation of macrophage migration	32	0.699701	2.05522	4.24853947606264e-06	0.000204047	0.000170959	1648	tags=47%	list=13%	signal=41%	ENSMUSG00000052336/ENSMUSG00000036353/ENSMUSG00000035385/ENSMUSG00000049130/ENSMUSG00000029163/ENSMUSG00000040152/ENSMUSG00000040552/ENSMUSG00000024621/ENSMUSG00000042190/ENSMUSG00000030342/ENSMUSG00000025314/ENSMUSG00000009281/ENSMUSG00000000957/ENSMUSG00000059456/ENSMUSG00000063065
GO:1903555	BP	GO:1903555	regulation of tumor necrosis factor superfamily cytokine production	84	0.553831	1.88178	4.66219780923312e-06	0.000221273	0.000185392	1829	tags=36%	list=14%	signal=31%	ENSMUSG00000058715/ENSMUSG00000034641/ENSMUSG00000037379/ENSMUSG00000004266/ENSMUSG00000056529/ENSMUSG00000079227/ENSMUSG00000035385/ENSMUSG00000047139/ENSMUSG00000051439/ENSMUSG00000020053/ENSMUSG00000026395/ENSMUSG00000060216/ENSMUSG00000029373/ENSMUSG00000020101/ENSMUSG00000074361/ENSMUSG00000016024/ENSMUSG00000030793/ENSMUSG00000030341/ENSMUSG00000044786/ENSMUSG00000025314/ENSMUSG00000042677/…
GO:0032680	BP	GO:0032680	regulation of tumor necrosis factor production	83	0.564228	1.91422	4.67075154877303e-06	0.000221273	0.000185392	1829	tags=36%	list=14%	signal=31%	ENSMUSG00000058715/ENSMUSG00000034641/ENSMUSG00000037379/ENSMUSG00000004266/ENSMUSG00000056529/ENSMUSG00000079227/ENSMUSG00000035385/ENSMUSG00000047139/ENSMUSG00000051439/ENSMUSG00000020053/ENSMUSG00000026395/ENSMUSG00000060216/ENSMUSG00000029373/ENSMUSG00000020101/ENSMUSG00000074361/ENSMUSG00000016024/ENSMUSG00000030793/ENSMUSG00000030341/ENSMUSG00000044786/ENSMUSG00000025314/ENSMUSG00000042677/…
GO:0050853	BP	GO:0050853	B cell receptor signaling pathway	36	0.683346	2.05054	4.82003520452165e-06	0.000226802	0.000190025	1391	tags=39%	list=11%	signal=35%	ENSMUSG00000058099/ENSMUSG00000076617/ENSMUSG00000034652/ENSMUSG00000004266/ENSMUSG00000076609/ENSMUSG00000026656/ENSMUSG00000022488/ENSMUSG00000052889/ENSMUSG00000031377/ENSMUSG00000026395/ENSMUSG00000031875/ENSMUSG00000061132/ENSMUSG00000014453/ENSMUSG00000003873
GO:0002181	BP	GO:0002181	cytoplasmic translation	83	0.563626	1.91218	4.97453377903892e-06	0.000232501	0.000194799	2119	tags=45%	list=17%	signal=37%	ENSMUSG00000062328/ENSMUSG00000049517/ENSMUSG00000073702/ENSMUSG00000060636/ENSMUSG00000047215/ENSMUSG00000079641/ENSMUSG00000057863/ENSMUSG00000057322/ENSMUSG00000048758/ENSMUSG00000074129/ENSMUSG00000000552/ENSMUSG00000059291/ENSMUSG00000032518/ENSMUSG00000031490/ENSMUSG00000062456/ENSMUSG00000012405/ENSMUSG00000003970/ENSMUSG00000067274/ENSMUSG00000045128/ENSMUSG00000098274/ENSMUSG00000034892/…
GO:0050660	MF	GO:0050660	flavin adenine dinucleotide binding	68	-0.467109	-2.0835	5.1498382087358e-06	0.00023909	0.00020032	1755	tags=43%	list=14%	signal=37%	ENSMUSG00000042410/ENSMUSG00000027710/ENSMUSG00000031969/ENSMUSG00000063428/ENSMUSG00000021577/ENSMUSG00000036932/ENSMUSG00000090150/ENSMUSG00000031958/ENSMUSG00000029545/ENSMUSG00000026003/ENSMUSG00000032763/ENSMUSG00000018574/ENSMUSG00000020664/ENSMUSG00000032342/ENSMUSG00000040147/ENSMUSG00000028088/ENSMUSG00000062908/ENSMUSG00000029456/ENSMUSG00000073609/ENSMUSG00000020648/ENSMUSG00000032314/…
GO:0020037	MF	GO:0020037	heme binding	60	0.606633	1.97523	6.13078232592176e-06	0.000282747	0.000236897	2690	tags=52%	list=21%	signal=41%	ENSMUSG00000032315/ENSMUSG00000063415/ENSMUSG00000069919/ENSMUSG00000005413/ENSMUSG00000052305/ENSMUSG00000069917/ENSMUSG00000073940/ENSMUSG00000015340/ENSMUSG00000047250/ENSMUSG00000029925/ENSMUSG00000003484/ENSMUSG00000020810/ENSMUSG00000037190/ENSMUSG00000034258/ENSMUSG00000024087/ENSMUSG00000064351/ENSMUSG00000063694/ENSMUSG00000006519/ENSMUSG00000026170/ENSMUSG00000079057/ENSMUSG00000061740/…
GO:0019221	BP	GO:0019221	cytokine-mediated signaling pathway	218	0.455883	1.67088	6.27756797642448e-06	0.000287612	0.000240973	2342	tags=28%	list=19%	signal=23%	ENSMUSG00000049103/ENSMUSG00000052336/ENSMUSG00000034845/ENSMUSG00000018927/ENSMUSG00000029771/ENSMUSG00000038418/ENSMUSG00000058715/ENSMUSG00000025498/ENSMUSG00000002111/ENSMUSG00000029417/ENSMUSG00000060591/ENSMUSG00000025491/ENSMUSG00000004266/ENSMUSG00000024810/ENSMUSG00000058818/ENSMUSG00000033538/ENSMUSG00000071714/ENSMUSG00000035385/ENSMUSG00000047139/ENSMUSG00000019122/ENSMUSG00000032089/…
GO:0050920	BP	GO:0050920	regulation of chemotaxis	152	0.488759	1.75355	7.26625379996246e-06	0.000329977	0.000276468	1855	tags=30%	list=15%	signal=26%	ENSMUSG00000049103/ENSMUSG00000036353/ENSMUSG00000033220/ENSMUSG00000035000/ENSMUSG00000024397/ENSMUSG00000057967/ENSMUSG00000035385/ENSMUSG00000022488/ENSMUSG00000034786/ENSMUSG00000031486/ENSMUSG00000021702/ENSMUSG00000049130/ENSMUSG00000023913/ENSMUSG00000037411/ENSMUSG00000024835/ENSMUSG00000040152/ENSMUSG00000055633/ENSMUSG00000041120/ENSMUSG00000028064/ENSMUSG00000040254/ENSMUSG00000039145/…
GO:1902105	BP	GO:1902105	regulation of leukocyte differentiation	197	0.462871	1.6877	7.29701217352598e-06	0.000329977	0.000276468	2459	tags=32%	list=19%	signal=26%	ENSMUSG00000021250/ENSMUSG00000063415/ENSMUSG00000049103/ENSMUSG00000030579/ENSMUSG00000030786/ENSMUSG00000036896/ENSMUSG00000037649/ENSMUSG00000058099/ENSMUSG00000030157/ENSMUSG00000015396/ENSMUSG00000004266/ENSMUSG00000047139/ENSMUSG00000036594/ENSMUSG00000033730/ENSMUSG00000022488/ENSMUSG00000018654/ENSMUSG00000026395/ENSMUSG00000021835/ENSMUSG00000029373/ENSMUSG00000020101/ENSMUSG00000027339/…
GO:0006910	BP	GO:0006910	phagocytosis	recognition	12	0.863737	2.05527	8.07758594582144e-06	0.000362918	0.000304068	849	tags=50%	list=7%	signal=47%	ENSMUSG00000079293/ENSMUSG00000059498/ENSMUSG00000076617/ENSMUSG00000076609/ENSMUSG00000037936/ENSMUSG00000036103
GO:0032006	BP	GO:0032006	regulation of TOR signaling	89	-0.420718	-1.97786	8.15692875408712e-06	0.000364134	0.000305087	2071	tags=34%	list=16%	signal=28%	ENSMUSG00000070934/ENSMUSG00000024170/ENSMUSG00000028300/ENSMUSG00000062960/ENSMUSG00000025583/ENSMUSG00000002496/ENSMUSG00000049323/ENSMUSG00000021109/ENSMUSG00000022419/ENSMUSG00000034218/ENSMUSG00000028518/ENSMUSG00000021306/ENSMUSG00000028030/ENSMUSG00000027650/ENSMUSG00000047789/ENSMUSG00000038332/ENSMUSG00000023977/ENSMUSG00000047496/ENSMUSG00000032009/ENSMUSG00000022812/ENSMUSG00000055116/…
GO:0042129	BP	GO:0042129	regulation of T cell proliferation	98	0.543085	1.87609	8.30750467201179e-06	0.000368493	0.00030874	1746	tags=33%	list=14%	signal=28%	ENSMUSG00000049103/ENSMUSG00000022901/ENSMUSG00000048583/ENSMUSG00000033220/ENSMUSG00000024397/ENSMUSG00000030707/ENSMUSG00000004266/ENSMUSG00000073421/ENSMUSG00000047139/ENSMUSG00000036594/ENSMUSG00000022488/ENSMUSG00000020053/ENSMUSG00000035914/ENSMUSG00000026395/ENSMUSG00000036111/ENSMUSG00000021835/ENSMUSG00000020101/ENSMUSG00000017009/ENSMUSG00000022797/ENSMUSG00000115338/ENSMUSG00000030793/…
GO:0016064	BP	GO:0016064	immunoglobulin mediated immune response	78	0.570189	1.92096	9.13968525283647e-06	0.00040284	0.000337517	2242	tags=41%	list=18%	signal=34%	ENSMUSG00000036887/ENSMUSG00000059498/ENSMUSG00000058715/ENSMUSG00000025498/ENSMUSG00000036896/ENSMUSG00000037649/ENSMUSG00000036905/ENSMUSG00000076617/ENSMUSG00000004266/ENSMUSG00000076609/ENSMUSG00000026656/ENSMUSG00000073421/ENSMUSG00000026395/ENSMUSG00000022797/ENSMUSG00000053175/ENSMUSG00000031264/ENSMUSG00000001750/ENSMUSG00000024610/ENSMUSG00000023249/ENSMUSG00000055172/ENSMUSG00000030060/…
GO:0051607	BP	GO:0051607	defense response to virus	172	0.467401	1.69071	9.34570362418973e-06	0.00040933	0.000342954	2408	tags=32%	list=19%	signal=26%	ENSMUSG00000022901/ENSMUSG00000029771/ENSMUSG00000025498/ENSMUSG00000035692/ENSMUSG00000029417/ENSMUSG00000060591/ENSMUSG00000039236/ENSMUSG00000037379/ENSMUSG00000025491/ENSMUSG00000024810/ENSMUSG00000046718/ENSMUSG00000066800/ENSMUSG00000033450/ENSMUSG00000017830/ENSMUSG00000025492/ENSMUSG00000041827/ENSMUSG00000040522/ENSMUSG00000052776/ENSMUSG00000026395/ENSMUSG00000044583/ENSMUSG00000035208/…
GO:0007034	BP	GO:0007034	vacuolar transport	126	-0.36191	-1.79887	1.08675591339623e-05	0.000473011	0.000396308	3970	tags=46%	list=31%	signal=32%	ENSMUSG00000024425/ENSMUSG00000066306/ENSMUSG00000016534/ENSMUSG00000115987/ENSMUSG00000029434/ENSMUSG00000035086/ENSMUSG00000034216/ENSMUSG00000017288/ENSMUSG00000022964/ENSMUSG00000020198/ENSMUSG00000026024/ENSMUSG00000037260/ENSMUSG00000022517/ENSMUSG00000037234/ENSMUSG00000031667/ENSMUSG00000023460/ENSMUSG00000104346/ENSMUSG00000078656/ENSMUSG00000029571/ENSMUSG00000038039/ENSMUSG00000049502/…
GO:0050870	BP	GO:0050870	positive regulation of T cell activation	116	0.518122	1.81978	1.10936533870382e-05	0.000479852	0.000402041	1746	tags=33%	list=14%	signal=28%	ENSMUSG00000049103/ENSMUSG00000022901/ENSMUSG00000048583/ENSMUSG00000037649/ENSMUSG00000035000/ENSMUSG00000024397/ENSMUSG00000068220/ENSMUSG00000030707/ENSMUSG00000015396/ENSMUSG00000073421/ENSMUSG00000035385/ENSMUSG00000047139/ENSMUSG00000036594/ENSMUSG00000033730/ENSMUSG00000022488/ENSMUSG00000020053/ENSMUSG00000018654/ENSMUSG00000035914/ENSMUSG00000026395/ENSMUSG00000020101/ENSMUSG00000035356/…
GO:0071706	BP	GO:0071706	tumor necrosis factor superfamily cytokine production	89	0.538357	1.84043	1.12747350141005e-05	0.000484674	0.000406081	1829	tags=34%	list=14%	signal=29%	ENSMUSG00000058715/ENSMUSG00000034641/ENSMUSG00000037379/ENSMUSG00000004266/ENSMUSG00000056529/ENSMUSG00000079227/ENSMUSG00000035385/ENSMUSG00000047139/ENSMUSG00000051439/ENSMUSG00000020053/ENSMUSG00000026395/ENSMUSG00000060216/ENSMUSG00000029373/ENSMUSG00000020101/ENSMUSG00000074361/ENSMUSG00000016024/ENSMUSG00000030793/ENSMUSG00000030341/ENSMUSG00000044786/ENSMUSG00000025314/ENSMUSG00000042677/…
GO:0032649	BP	GO:0032649	regulation of interferon-gamma production	53	0.606174	1.93813	1.20545350728964e-05	0.000515017	0.000431503	2459	tags=47%	list=19%	signal=38%	ENSMUSG00000049103/ENSMUSG00000035692/ENSMUSG00000041515/ENSMUSG00000026177/ENSMUSG00000024810/ENSMUSG00000051439/ENSMUSG00000026069/ENSMUSG00000035914/ENSMUSG00000040522/ENSMUSG00000044583/ENSMUSG00000020101/ENSMUSG00000060550/ENSMUSG00000022952/ENSMUSG00000053175/ENSMUSG00000030793/ENSMUSG00000079685/ENSMUSG00000042677/ENSMUSG00000005465/ENSMUSG00000001123/ENSMUSG00000037992/ENSMUSG00000031451/…
GO:0032652	BP	GO:0032652	regulation of interleukin-1 production	62	0.589277	1.92721	1.22701616451419e-05	0.000521033	0.000436544	2418	tags=45%	list=19%	signal=37%	ENSMUSG00000052336/ENSMUSG00000030579/ENSMUSG00000038418/ENSMUSG00000070873/ENSMUSG00000079227/ENSMUSG00000033538/ENSMUSG00000020053/ENSMUSG00000071203/ENSMUSG00000024411/ENSMUSG00000040522/ENSMUSG00000060216/ENSMUSG00000073489/ENSMUSG00000029468/ENSMUSG00000030793/ENSMUSG00000031934/ENSMUSG00000026536/ENSMUSG00000042677/ENSMUSG00000001123/ENSMUSG00000022575/ENSMUSG00000031451/ENSMUSG00000036986/…
GO:0002237	BP	GO:0002237	response to molecule of bacterial origin	182	0.465199	1.68833	1.24505272722579e-05	0.000525488	0.000440276	2525	tags=32%	list=20%	signal=26%	ENSMUSG00000052336/ENSMUSG00000022901/ENSMUSG00000029771/ENSMUSG00000021423/ENSMUSG00000018774/ENSMUSG00000041515/ENSMUSG00000030653/ENSMUSG00000029417/ENSMUSG00000038147/ENSMUSG00000105096/ENSMUSG00000037379/ENSMUSG00000026177/ENSMUSG00000056529/ENSMUSG00000026656/ENSMUSG00000035385/ENSMUSG00000047139/ENSMUSG00000112148/ENSMUSG00000051439/ENSMUSG00000049130/ENSMUSG00000074129/ENSMUSG00000026480/…
GO:0032755	BP	GO:0032755	positive regulation of interleukin-6 production	67	0.58039	1.91889	1.27626735909749e-05	0.000535417	0.000448595	2260	tags=37%	list=18%	signal=31%	ENSMUSG00000030579/ENSMUSG00000058715/ENSMUSG00000070873/ENSMUSG00000024397/ENSMUSG00000037379/ENSMUSG00000056529/ENSMUSG00000024810/ENSMUSG00000079227/ENSMUSG00000052688/ENSMUSG00000040794/ENSMUSG00000040522/ENSMUSG00000044583/ENSMUSG00000036908/ENSMUSG00000029468/ENSMUSG00000016024/ENSMUSG00000030793/ENSMUSG00000024610/ENSMUSG00000032041/ENSMUSG00000001123/ENSMUSG00000006519/ENSMUSG00000010047/…
GO:0009451	BP	GO:0009451	RNA modification	133	-0.355445	-1.78063	1.31635809458295e-05	0.000546136	0.000457576	3556	tags=41%	list=28%	signal=30%	ENSMUSG00000030942/ENSMUSG00000055660/ENSMUSG00000002825/ENSMUSG00000074102/ENSMUSG00000039826/ENSMUSG00000057541/ENSMUSG00000022000/ENSMUSG00000025899/ENSMUSG00000038279/ENSMUSG00000047583/ENSMUSG00000034442/ENSMUSG00000037376/ENSMUSG00000073775/ENSMUSG00000028114/ENSMUSG00000028653/ENSMUSG00000022160/ENSMUSG00000026492/ENSMUSG00000055932/ENSMUSG00000029179/ENSMUSG00000020280/ENSMUSG00000032565/…
GO:0043161	BP	GO:0043161	proteasome-mediated ubiquitin-dependent protein catabolic process	353	-0.26022	-1.45606	1.31750317789274e-05	0.000546136	0.000457576	3099	tags=34%	list=25%	signal=26%	ENSMUSG00000020708/ENSMUSG00000042350/ENSMUSG00000032481/ENSMUSG00000024350/ENSMUSG00000022214/ENSMUSG00000046404/ENSMUSG00000027272/ENSMUSG00000028243/ENSMUSG00000020109/ENSMUSG00000029203/ENSMUSG00000020982/ENSMUSG00000036646/ENSMUSG00000040351/ENSMUSG00000020720/ENSMUSG00000006932/ENSMUSG00000042997/ENSMUSG00000005362/ENSMUSG00000024576/ENSMUSG00000045078/ENSMUSG00000063760/ENSMUSG00000090877/…
GO:0035456	BP	GO:0035456	response to interferon-beta	43	0.647729	2.00418	1.35956514588871e-05	0.000560237	0.000469391	3420	tags=72%	list=27%	signal=53%	ENSMUSG00000043263/ENSMUSG00000060591/ENSMUSG00000025491/ENSMUSG00000046718/ENSMUSG00000025492/ENSMUSG00000073489/ENSMUSG00000073490/ENSMUSG00000074896/ENSMUSG00000090942/ENSMUSG00000066677/ENSMUSG00000078920/ENSMUSG00000073491/ENSMUSG00000078853/ENSMUSG00000058163/ENSMUSG00000040483/ENSMUSG00000020307/ENSMUSG00000026536/ENSMUSG00000069893/ENSMUSG00000034459/ENSMUSG00000024349/ENSMUSG00000028268/…
GO:0002455	BP	GO:0002455	humoral immune response mediated by circulating immunoglobulin	21	0.764982	2.06716	1.43497724582246e-05	0.000587834	0.000492513	1162	tags=52%	list=9%	signal=48%	ENSMUSG00000036887/ENSMUSG00000036896/ENSMUSG00000036905/ENSMUSG00000076617/ENSMUSG00000004266/ENSMUSG00000076609/ENSMUSG00000026656/ENSMUSG00000073421/ENSMUSG00000026395/ENSMUSG00000053175/ENSMUSG00000055172
GO:0050830	BP	GO:0050830	defense response to Gram-positive bacterium	49	0.62021	1.95928	1.44891965134026e-05	0.000590075	0.00049439	2068	tags=51%	list=16%	signal=43%	ENSMUSG00000046805/ENSMUSG00000105096/ENSMUSG00000015950/ENSMUSG00000069516/ENSMUSG00000079641/ENSMUSG00000038274/ENSMUSG00000049130/ENSMUSG00000072115/ENSMUSG00000024300/ENSMUSG00000058385/ENSMUSG00000029468/ENSMUSG00000016024/ENSMUSG00000018102/ENSMUSG00000060802/ENSMUSG00000009281/ENSMUSG00000037071/ENSMUSG00000054717/ENSMUSG00000032041/ENSMUSG00000005465/ENSMUSG00000026471/ENSMUSG00000035279/…
GO:0032640	BP	GO:0032640	tumor necrosis factor production	88	0.548296	1.87233	1.46235753633582e-05	0.000591864	0.000495889	1829	tags=34%	list=14%	signal=29%	ENSMUSG00000058715/ENSMUSG00000034641/ENSMUSG00000037379/ENSMUSG00000004266/ENSMUSG00000056529/ENSMUSG00000079227/ENSMUSG00000035385/ENSMUSG00000047139/ENSMUSG00000051439/ENSMUSG00000020053/ENSMUSG00000026395/ENSMUSG00000060216/ENSMUSG00000029373/ENSMUSG00000020101/ENSMUSG00000074361/ENSMUSG00000016024/ENSMUSG00000030793/ENSMUSG00000030341/ENSMUSG00000044786/ENSMUSG00000025314/ENSMUSG00000042677/…
GO:0070469	CC	GO:0070469	respirasome	84	0.542484	1.84323	1.47031158105589e-05	0.000591864	0.000495889	2908	tags=51%	list=23%	signal=40%	ENSMUSG00000083380/ENSMUSG00000020163/ENSMUSG00000021606/ENSMUSG00000064360/ENSMUSG00000022820/ENSMUSG00000044894/ENSMUSG00000032330/ENSMUSG00000074218/ENSMUSG00000024038/ENSMUSG00000064358/ENSMUSG00000035674/ENSMUSG00000035885/ENSMUSG00000064367/ENSMUSG00000113902/ENSMUSG00000064368/ENSMUSG00000064345/ENSMUSG00000064351/ENSMUSG00000020022/ENSMUSG00000064363/ENSMUSG00000022450/ENSMUSG00000041881/…
GO:0042743	BP	GO:0042743	hydrogen peroxide metabolic process	32	0.682495	2.00468	1.52458144453314e-05	0.000609015	0.000510259	277	tags=25%	list=2%	signal=25%	ENSMUSG00000032315/ENSMUSG00000069919/ENSMUSG00000052305/ENSMUSG00000015950/ENSMUSG00000073940/ENSMUSG00000015340/ENSMUSG00000063856/ENSMUSG00000062012
GO:0043414	BP	GO:0043414	macromolecule methylation	240	-0.293311	-1.58516	1.53511752986482e-05	0.000609015	0.000510259	3570	tags=43%	list=28%	signal=32%	ENSMUSG00000015697/ENSMUSG00000020484/ENSMUSG00000055660/ENSMUSG00000056770/ENSMUSG00000074102/ENSMUSG00000032178/ENSMUSG00000017548/ENSMUSG00000036181/ENSMUSG00000026496/ENSMUSG00000031671/ENSMUSG00000044442/ENSMUSG00000034160/ENSMUSG00000022948/ENSMUSG00000020063/ENSMUSG00000022000/ENSMUSG00000025899/ENSMUSG00000003437/ENSMUSG00000038279/ENSMUSG00000047583/ENSMUSG00000079184/ENSMUSG00000086370/…
GO:0002768	BP	GO:0002768	immune response-regulating cell surface receptor signaling pathway	119	0.50221	1.76738	1.54723332784576e-05	0.000609015	0.000510259	1421	tags=25%	list=11%	signal=23%	ENSMUSG00000058715/ENSMUSG00000058099/ENSMUSG00000076617/ENSMUSG00000034652/ENSMUSG00000004266/ENSMUSG00000076609/ENSMUSG00000026656/ENSMUSG00000002699/ENSMUSG00000022488/ENSMUSG00000052889/ENSMUSG00000035914/ENSMUSG00000031377/ENSMUSG00000037731/ENSMUSG00000049130/ENSMUSG00000026395/ENSMUSG00000017412/ENSMUSG00000031875/ENSMUSG00000003352/ENSMUSG00000061132/ENSMUSG00000035356/ENSMUSG00000040552/…
GO:0019730	BP	GO:0019730	antimicrobial humoral response	34	0.678995	2.0157	1.54789831506498e-05	0.000609015	0.000510259	2302	tags=62%	list=18%	signal=51%	ENSMUSG00000069792/ENSMUSG00000029417/ENSMUSG00000037379/ENSMUSG00000035385/ENSMUSG00000079641/ENSMUSG00000038274/ENSMUSG00000040952/ENSMUSG00000072115/ENSMUSG00000058385/ENSMUSG00000029373/ENSMUSG00000053175/ENSMUSG00000018102/ENSMUSG00000060802/ENSMUSG00000057666/ENSMUSG00000009281/ENSMUSG00000058600/ENSMUSG00000067212/ENSMUSG00000073888/ENSMUSG00000055994/ENSMUSG00000030790/ENSMUSG00000023235
GO:0042788	CC	GO:0042788	polysomal ribosome	28	0.704738	2.01793	1.57190880423127e-05	0.000614987	0.000515263	1977	tags=64%	list=16%	signal=54%	ENSMUSG00000049517/ENSMUSG00000073702/ENSMUSG00000079641/ENSMUSG00000057322/ENSMUSG00000048758/ENSMUSG00000062647/ENSMUSG00000059291/ENSMUSG00000003970/ENSMUSG00000045128/ENSMUSG00000098274/ENSMUSG00000034892/ENSMUSG00000067288/ENSMUSG00000017404/ENSMUSG00000039001/ENSMUSG00000058600/ENSMUSG00000037805/ENSMUSG00000025362/ENSMUSG00000029614
GO:0016627	MF	GO:0016627	oxidoreductase activity	acting on the CH-CH group of donors	48	-0.521686	-2.16845	1.60137071976465e-05	0.000621444	0.000520673	2803	tags=56%	list=22%	signal=44%	ENSMUSG00000040018/ENSMUSG00000058454/ENSMUSG00000049090/ENSMUSG00000036138/ENSMUSG00000028223/ENSMUSG00000003809/ENSMUSG00000026853/ENSMUSG00000027710/ENSMUSG00000009863/ENSMUSG00000056666/ENSMUSG00000031969/ENSMUSG00000021577/ENSMUSG00000090150/ENSMUSG00000029545/ENSMUSG00000026003/ENSMUSG00000018574/ENSMUSG00000058076/ENSMUSG00000062908/ENSMUSG00000029456/ENSMUSG00000020648/ENSMUSG00000027332/…
GO:0001913	BP	GO:0001913	T cell mediated cytotoxicity	33	0.67888	2.00434	1.60626079177294e-05	0.000621444	0.000520673	2188	tags=58%	list=17%	signal=48%	ENSMUSG00000032202/ENSMUSG00000026395/ENSMUSG00000032359/ENSMUSG00000060550/ENSMUSG00000056116/ENSMUSG00000115338/ENSMUSG00000061232/ENSMUSG00000073409/ENSMUSG00000030560/ENSMUSG00000029468/ENSMUSG00000060802/ENSMUSG00000073411/ENSMUSG00000035929/ENSMUSG00000079491/ENSMUSG00000026471/ENSMUSG00000067212/ENSMUSG00000054206/ENSMUSG00000022221/ENSMUSG00000045827
GO:0002757	BP	GO:0002757	immune response-activating signal transduction	117	0.509893	1.79264	1.69617776449856e-05	0.000652607	0.000546782	1421	tags=26%	list=11%	signal=23%	ENSMUSG00000058715/ENSMUSG00000058099/ENSMUSG00000076617/ENSMUSG00000034652/ENSMUSG00000004266/ENSMUSG00000076609/ENSMUSG00000026656/ENSMUSG00000002699/ENSMUSG00000022488/ENSMUSG00000052889/ENSMUSG00000035914/ENSMUSG00000031377/ENSMUSG00000037731/ENSMUSG00000049130/ENSMUSG00000026395/ENSMUSG00000017412/ENSMUSG00000031875/ENSMUSG00000003352/ENSMUSG00000061132/ENSMUSG00000035356/ENSMUSG00000040552/…
GO:0030099	BP	GO:0030099	myeloid cell differentiation	296	0.421207	1.56366	1.7554741908492e-05	0.00067171	0.000562787	1713	tags=23%	list=14%	signal=20%	ENSMUSG00000021250/ENSMUSG00000030579/ENSMUSG00000030786/ENSMUSG00000058715/ENSMUSG00000002111/ENSMUSG00000036896/ENSMUSG00000035692/ENSMUSG00000041515/ENSMUSG00000025270/ENSMUSG00000069919/ENSMUSG00000052305/ENSMUSG00000030157/ENSMUSG00000069917/ENSMUSG00000004266/ENSMUSG00000058818/ENSMUSG00000022488/ENSMUSG00000052837/ENSMUSG00000018654/ENSMUSG00000052688/ENSMUSG00000040952/ENSMUSG00000022150/…
GO:0009062	BP	GO:0009062	fatty acid catabolic process	77	-0.427661	-1.96107	1.84560224838359e-05	0.000698645	0.000585355	2307	tags=52%	list=18%	signal=43%	ENSMUSG00000028603/ENSMUSG00000036880/ENSMUSG00000024900/ENSMUSG00000040618/ENSMUSG00000032047/ENSMUSG00000036138/ENSMUSG00000028223/ENSMUSG00000003809/ENSMUSG00000026853/ENSMUSG00000038894/ENSMUSG00000019883/ENSMUSG00000025465/ENSMUSG00000028607/ENSMUSG00000028991/ENSMUSG00000028937/ENSMUSG00000021240/ENSMUSG00000026664/ENSMUSG00000025745/ENSMUSG00000055980/ENSMUSG00000090150/ENSMUSG00000047866/…
GO:0032609	BP	GO:0032609	interferon-gamma production	58	0.595527	1.92978	1.84593169590611e-05	0.000698645	0.000585355	2459	tags=45%	list=19%	signal=36%	ENSMUSG00000049103/ENSMUSG00000035692/ENSMUSG00000041515/ENSMUSG00000026177/ENSMUSG00000024810/ENSMUSG00000051439/ENSMUSG00000026069/ENSMUSG00000035914/ENSMUSG00000040522/ENSMUSG00000044583/ENSMUSG00000020101/ENSMUSG00000060550/ENSMUSG00000022952/ENSMUSG00000053175/ENSMUSG00000001750/ENSMUSG00000030793/ENSMUSG00000079685/ENSMUSG00000042677/ENSMUSG00000005465/ENSMUSG00000001123/ENSMUSG00000037992/…
GO:0002764	BP	GO:0002764	immune response-regulating signaling pathway	121	0.508268	1.79146	1.8677009978966e-05	0.000703063	0.000589056	1421	tags=26%	list=11%	signal=23%	ENSMUSG00000058715/ENSMUSG00000058099/ENSMUSG00000076617/ENSMUSG00000034652/ENSMUSG00000004266/ENSMUSG00000076609/ENSMUSG00000026656/ENSMUSG00000002699/ENSMUSG00000022488/ENSMUSG00000052889/ENSMUSG00000035914/ENSMUSG00000031377/ENSMUSG00000037731/ENSMUSG00000049130/ENSMUSG00000026395/ENSMUSG00000017412/ENSMUSG00000031875/ENSMUSG00000003352/ENSMUSG00000032359/ENSMUSG00000061132/ENSMUSG00000035356/…
GO:0006405	BP	GO:0006405	RNA export from nucleus	78	-0.431646	-1.98282	1.92683895790675e-05	0.000721425	0.000604441	3577	tags=67%	list=28%	signal=48%	ENSMUSG00000022538/ENSMUSG00000027787/ENSMUSG00000044791/ENSMUSG00000001855/ENSMUSG00000035851/ENSMUSG00000019432/ENSMUSG00000052533/ENSMUSG00000019715/ENSMUSG00000024491/ENSMUSG00000025872/ENSMUSG00000071172/ENSMUSG00000053293/ENSMUSG00000074102/ENSMUSG00000058355/ENSMUSG00000001150/ENSMUSG00000116564/ENSMUSG00000015023/ENSMUSG00000028430/ENSMUSG00000055531/ENSMUSG00000005481/ENSMUSG00000067150/…
GO:0032612	BP	GO:0032612	interleukin-1 production	69	0.570865	1.89413	1.96103988131369e-05	0.000730304	0.00061188	2418	tags=43%	list=19%	signal=35%	ENSMUSG00000052336/ENSMUSG00000030579/ENSMUSG00000038418/ENSMUSG00000070873/ENSMUSG00000079227/ENSMUSG00000033538/ENSMUSG00000020053/ENSMUSG00000071203/ENSMUSG00000024411/ENSMUSG00000040522/ENSMUSG00000060216/ENSMUSG00000073489/ENSMUSG00000042312/ENSMUSG00000029468/ENSMUSG00000030793/ENSMUSG00000031934/ENSMUSG00000026536/ENSMUSG00000042677/ENSMUSG00000001123/ENSMUSG00000026471/ENSMUSG00000022575/…
GO:0032651	BP	GO:0032651	regulation of interleukin-1 beta production	51	0.609568	1.93737	1.97956023350167e-05	0.00073328	0.000614373	2418	tags=45%	list=19%	signal=37%	ENSMUSG00000052336/ENSMUSG00000030579/ENSMUSG00000038418/ENSMUSG00000070873/ENSMUSG00000079227/ENSMUSG00000033538/ENSMUSG00000020053/ENSMUSG00000071203/ENSMUSG00000024411/ENSMUSG00000040522/ENSMUSG00000060216/ENSMUSG00000073489/ENSMUSG00000029468/ENSMUSG00000030793/ENSMUSG00000031934/ENSMUSG00000026536/ENSMUSG00000042677/ENSMUSG00000022575/ENSMUSG00000036986/ENSMUSG00000055994/ENSMUSG00000067586/…
GO:0042116	BP	GO:0042116	macrophage activation	66	0.573434	1.8923	2.03465080903532e-05	0.000749699	0.00062813	1603	tags=32%	list=13%	signal=28%	ENSMUSG00000052336/ENSMUSG00000030579/ENSMUSG00000036887/ENSMUSG00000030786/ENSMUSG00000024397/ENSMUSG00000038147/ENSMUSG00000026177/ENSMUSG00000024810/ENSMUSG00000026069/ENSMUSG00000040522/ENSMUSG00000049130/ENSMUSG00000044583/ENSMUSG00000040152/ENSMUSG00000034957/ENSMUSG00000030560/ENSMUSG00000056220/ENSMUSG00000016024/ENSMUSG00000035673/ENSMUSG00000079685/ENSMUSG00000030748/ENSMUSG00000001123
GO:0002446	BP	GO:0002446	neutrophil mediated immunity	17	0.782819	2.02051	2.09536311725423e-05	0.000768006	0.000643468	513	tags=29%	list=4%	signal=28%	ENSMUSG00000030786/ENSMUSG00000000290/ENSMUSG00000015950/ENSMUSG00000056529/ENSMUSG00000024300
GO:0002429	BP	GO:0002429	immune response-activating cell surface receptor signaling pathway	116	0.510965	1.79465	2.25921893375443e-05	0.000823728	0.000690154	1421	tags=26%	list=11%	signal=23%	ENSMUSG00000058715/ENSMUSG00000058099/ENSMUSG00000076617/ENSMUSG00000034652/ENSMUSG00000004266/ENSMUSG00000076609/ENSMUSG00000026656/ENSMUSG00000002699/ENSMUSG00000022488/ENSMUSG00000052889/ENSMUSG00000035914/ENSMUSG00000031377/ENSMUSG00000037731/ENSMUSG00000049130/ENSMUSG00000026395/ENSMUSG00000017412/ENSMUSG00000031875/ENSMUSG00000003352/ENSMUSG00000061132/ENSMUSG00000035356/ENSMUSG00000040552/…
GO:0002448	BP	GO:0002448	mast cell mediated immunity	30	0.684371	1.98505	2.31542960320361e-05	0.000836131	0.000700546	1515	tags=47%	list=12%	signal=41%	ENSMUSG00000058715/ENSMUSG00000033220/ENSMUSG00000005413/ENSMUSG00000038147/ENSMUSG00000034652/ENSMUSG00000037379/ENSMUSG00000004626/ENSMUSG00000025867/ENSMUSG00000041616/ENSMUSG00000031264/ENSMUSG00000053158/ENSMUSG00000014453/ENSMUSG00000028341/ENSMUSG00000030748
GO:0031929	BP	GO:0031929	TOR signaling	105	-0.387768	-1.8734	2.31725047205227e-05	0.000836131	0.000700546	2073	tags=32%	list=16%	signal=27%	ENSMUSG00000020091/ENSMUSG00000024170/ENSMUSG00000028300/ENSMUSG00000062960/ENSMUSG00000025583/ENSMUSG00000002496/ENSMUSG00000028991/ENSMUSG00000037331/ENSMUSG00000049323/ENSMUSG00000021109/ENSMUSG00000022419/ENSMUSG00000034218/ENSMUSG00000025759/ENSMUSG00000028518/ENSMUSG00000021306/ENSMUSG00000028030/ENSMUSG00000027650/ENSMUSG00000047789/ENSMUSG00000038332/ENSMUSG00000023977/ENSMUSG00000047496/…
GO:0032259	BP	GO:0032259	methylation	280	-0.282657	-1.5484	2.46146924355116e-05	0.000881497	0.000738556	3589	tags=42%	list=28%	signal=31%	ENSMUSG00000039660/ENSMUSG00000015697/ENSMUSG00000020484/ENSMUSG00000055660/ENSMUSG00000056770/ENSMUSG00000042496/ENSMUSG00000074102/ENSMUSG00000032178/ENSMUSG00000017548/ENSMUSG00000036181/ENSMUSG00000003477/ENSMUSG00000026496/ENSMUSG00000031671/ENSMUSG00000044442/ENSMUSG00000034160/ENSMUSG00000022948/ENSMUSG00000020063/ENSMUSG00000028247/ENSMUSG00000022000/ENSMUSG00000025899/ENSMUSG00000003437/…
GO:0003995	MF	GO:0003995	acyl-CoA dehydrogenase activity	10	-0.841905	-2.23204	2.46829327489206e-05	0.000881497	0.000738556	2006	tags=100%	list=16%	signal=84%	ENSMUSG00000027710/ENSMUSG00000031969/ENSMUSG00000090150/ENSMUSG00000029545/ENSMUSG00000026003/ENSMUSG00000018574/ENSMUSG00000062908/ENSMUSG00000027332/ENSMUSG00000030861
GO:0006482	BP	GO:0006482	protein demethylation	30	-0.589611	-2.18221	2.51767607575482e-05	0.000890005	0.000745684	3565	tags=57%	list=28%	signal=41%	ENSMUSG00000037876/ENSMUSG00000037369/ENSMUSG00000029475/ENSMUSG00000041229/ENSMUSG00000036940/ENSMUSG00000025332/ENSMUSG00000042207/ENSMUSG00000030180/ENSMUSG00000054611/ENSMUSG00000024201/ENSMUSG00000053470/ENSMUSG00000039754/ENSMUSG00000028397/ENSMUSG00000022096/ENSMUSG00000033326/ENSMUSG00000038080/ENSMUSG00000046791
GO:0008214	BP	GO:0008214	protein dealkylation	30	-0.589611	-2.18221	2.51767607575482e-05	0.000890005	0.000745684	3565	tags=57%	list=28%	signal=41%	ENSMUSG00000037876/ENSMUSG00000037369/ENSMUSG00000029475/ENSMUSG00000041229/ENSMUSG00000036940/ENSMUSG00000025332/ENSMUSG00000042207/ENSMUSG00000030180/ENSMUSG00000054611/ENSMUSG00000024201/ENSMUSG00000053470/ENSMUSG00000039754/ENSMUSG00000028397/ENSMUSG00000022096/ENSMUSG00000033326/ENSMUSG00000038080/ENSMUSG00000046791
GO:0004386	MF	GO:0004386	helicase activity	128	-0.367431	-1.8324	2.56545549119249e-05	0.000902315	0.000755998	3357	tags=51%	list=27%	signal=38%	ENSMUSG00000054051/ENSMUSG00000030400/ENSMUSG00000018583/ENSMUSG00000029505/ENSMUSG00000015971/ENSMUSG00000015023/ENSMUSG00000041235/ENSMUSG00000005481/ENSMUSG00000040620/ENSMUSG00000020075/ENSMUSG00000020721/ENSMUSG00000020228/ENSMUSG00000045538/ENSMUSG00000021470/ENSMUSG00000035266/ENSMUSG00000020719/ENSMUSG00000033222/ENSMUSG00000018425/ENSMUSG00000015365/ENSMUSG00000006019/ENSMUSG00000029504/…
GO:0022409	BP	GO:0022409	positive regulation of cell-cell adhesion	161	0.470415	1.69444	2.75045746051243e-05	0.000962522	0.000806442	1746	tags=29%	list=14%	signal=25%	ENSMUSG00000049103/ENSMUSG00000022901/ENSMUSG00000048583/ENSMUSG00000037649/ENSMUSG00000035000/ENSMUSG00000024397/ENSMUSG00000068220/ENSMUSG00000030707/ENSMUSG00000000290/ENSMUSG00000015396/ENSMUSG00000056529/ENSMUSG00000079227/ENSMUSG00000073421/ENSMUSG00000035385/ENSMUSG00000047139/ENSMUSG00000036594/ENSMUSG00000033730/ENSMUSG00000022488/ENSMUSG00000020053/ENSMUSG00000018654/ENSMUSG00000028909/…
GO:0002548	BP	GO:0002548	monocyte chemotaxis	28	0.698007	1.99865	2.76666009478741e-05	0.000963351	0.000807137	956	tags=36%	list=8%	signal=33%	ENSMUSG00000049103/ENSMUSG00000018927/ENSMUSG00000024397/ENSMUSG00000035385/ENSMUSG00000019122/ENSMUSG00000040952/ENSMUSG00000023913/ENSMUSG00000037411/ENSMUSG00000041120/ENSMUSG00000030223
GO:0001818	BP	GO:0001818	negative regulation of cytokine production	170	0.466957	1.68811	2.85423729446328e-05	0.000988901	0.000828543	2472	tags=35%	list=20%	signal=28%	ENSMUSG00000052336/ENSMUSG00000030579/ENSMUSG00000070873/ENSMUSG00000037922/ENSMUSG00000005413/ENSMUSG00000038147/ENSMUSG00000015396/ENSMUSG00000004266/ENSMUSG00000026177/ENSMUSG00000024810/ENSMUSG00000026656/ENSMUSG00000047139/ENSMUSG00000022488/ENSMUSG00000020053/ENSMUSG00000017830/ENSMUSG00000024411/ENSMUSG00000026069/ENSMUSG00000035914/ENSMUSG00000040522/ENSMUSG00000026395/ENSMUSG00000060216/…
GO:0071622	BP	GO:0071622	regulation of granulocyte chemotaxis	41	0.635613	1.951	3.05806443732422e-05	0.00105428	0.000883317	1648	tags=46%	list=13%	signal=40%	ENSMUSG00000033220/ENSMUSG00000035000/ENSMUSG00000035385/ENSMUSG00000022488/ENSMUSG00000021702/ENSMUSG00000049130/ENSMUSG00000040152/ENSMUSG00000039145/ENSMUSG00000040552/ENSMUSG00000074361/ENSMUSG00000024621/ENSMUSG00000016024/ENSMUSG00000042190/ENSMUSG00000024610/ENSMUSG00000025314/ENSMUSG00000031402/ENSMUSG00000009281/ENSMUSG00000032041/ENSMUSG00000063065
GO:0016054	BP	GO:0016054	organic acid catabolic process	152	-0.328602	-1.6773	3.16076131528413e-05	0.001079	0.00090403	2197	tags=38%	list=17%	signal=32%	ENSMUSG00000033157/ENSMUSG00000036138/ENSMUSG00000028223/ENSMUSG00000034424/ENSMUSG00000003809/ENSMUSG00000025911/ENSMUSG00000054474/ENSMUSG00000026853/ENSMUSG00000038894/ENSMUSG00000028737/ENSMUSG00000019883/ENSMUSG00000025465/ENSMUSG00000028607/ENSMUSG00000028991/ENSMUSG00000028937/ENSMUSG00000021240/ENSMUSG00000031969/ENSMUSG00000021794/ENSMUSG00000026664/ENSMUSG00000025745/ENSMUSG00000063428/…
GO:0046395	BP	GO:0046395	carboxylic acid catabolic process	152	-0.328602	-1.6773	3.16076131528413e-05	0.001079	0.00090403	2197	tags=38%	list=17%	signal=32%	ENSMUSG00000033157/ENSMUSG00000036138/ENSMUSG00000028223/ENSMUSG00000034424/ENSMUSG00000003809/ENSMUSG00000025911/ENSMUSG00000054474/ENSMUSG00000026853/ENSMUSG00000038894/ENSMUSG00000028737/ENSMUSG00000019883/ENSMUSG00000025465/ENSMUSG00000028607/ENSMUSG00000028991/ENSMUSG00000028937/ENSMUSG00000021240/ENSMUSG00000031969/ENSMUSG00000021794/ENSMUSG00000026664/ENSMUSG00000025745/ENSMUSG00000063428/…
GO:0004896	MF	GO:0004896	cytokine receptor activity	47	0.624881	1.96191	3.22406306218373e-05	0.00109524	0.000917637	2522	tags=40%	list=20%	signal=32%	ENSMUSG00000049103/ENSMUSG00000052336/ENSMUSG00000044534/ENSMUSG00000079227/ENSMUSG00000071714/ENSMUSG00000032089/ENSMUSG00000057722/ENSMUSG00000026069/ENSMUSG00000079355/ENSMUSG00000059326/ENSMUSG00000024610/ENSMUSG00000030748/ENSMUSG00000005465/ENSMUSG00000071713/ENSMUSG00000068758/ENSMUSG00000022965/ENSMUSG00000020009/ENSMUSG00000026072/ENSMUSG00000027947
GO:0008380	BP	GO:0008380	RNA splicing	349	-0.256053	-1.43474	3.25625891959174e-05	0.00110081	0.000922302	3159	tags=35%	list=25%	signal=27%	ENSMUSG00000039630/ENSMUSG00000022000/ENSMUSG00000031370/ENSMUSG00000005481/ENSMUSG00000008658/ENSMUSG00000016921/ENSMUSG00000045427/ENSMUSG00000010608/ENSMUSG00000052144/ENSMUSG00000016458/ENSMUSG00000092341/ENSMUSG00000021039/ENSMUSG00000034274/ENSMUSG00000023110/ENSMUSG00000078676/ENSMUSG00000026234/ENSMUSG00000028114/ENSMUSG00000020719/ENSMUSG00000029427/ENSMUSG00000038132/ENSMUSG00000033222/…
GO:0033865	BP	GO:0033865	nucleoside bisphosphate metabolic process	76	-0.420451	-1.92405	3.36289212103032e-05	0.00112053	0.000938832	3019	tags=53%	list=24%	signal=40%	ENSMUSG00000010914/ENSMUSG00000025287/ENSMUSG00000028603/ENSMUSG00000036880/ENSMUSG00000030759/ENSMUSG00000027605/ENSMUSG00000030747/ENSMUSG00000021748/ENSMUSG00000031767/ENSMUSG00000029056/ENSMUSG00000032047/ENSMUSG00000000168/ENSMUSG00000022110/ENSMUSG00000072949/ENSMUSG00000033610/ENSMUSG00000021786/ENSMUSG00000006517/ENSMUSG00000003809/ENSMUSG00000031278/ENSMUSG00000031299/ENSMUSG00000032883/…
GO:0033875	BP	GO:0033875	ribonucleoside bisphosphate metabolic process	76	-0.420451	-1.92405	3.36289212103032e-05	0.00112053	0.000938832	3019	tags=53%	list=24%	signal=40%	ENSMUSG00000010914/ENSMUSG00000025287/ENSMUSG00000028603/ENSMUSG00000036880/ENSMUSG00000030759/ENSMUSG00000027605/ENSMUSG00000030747/ENSMUSG00000021748/ENSMUSG00000031767/ENSMUSG00000029056/ENSMUSG00000032047/ENSMUSG00000000168/ENSMUSG00000022110/ENSMUSG00000072949/ENSMUSG00000033610/ENSMUSG00000021786/ENSMUSG00000006517/ENSMUSG00000003809/ENSMUSG00000031278/ENSMUSG00000031299/ENSMUSG00000032883/…
GO:0034032	BP	GO:0034032	purine nucleoside bisphosphate metabolic process	76	-0.420451	-1.92405	3.36289212103032e-05	0.00112053	0.000938832	3019	tags=53%	list=24%	signal=40%	ENSMUSG00000010914/ENSMUSG00000025287/ENSMUSG00000028603/ENSMUSG00000036880/ENSMUSG00000030759/ENSMUSG00000027605/ENSMUSG00000030747/ENSMUSG00000021748/ENSMUSG00000031767/ENSMUSG00000029056/ENSMUSG00000032047/ENSMUSG00000000168/ENSMUSG00000022110/ENSMUSG00000072949/ENSMUSG00000033610/ENSMUSG00000021786/ENSMUSG00000006517/ENSMUSG00000003809/ENSMUSG00000031278/ENSMUSG00000031299/ENSMUSG00000032883/…
GO:0002437	BP	GO:0002437	inflammatory response to antigenic stimulus	29	0.685508	1.97604	3.39171432714069e-05	0.00112223	0.000940251	2188	tags=52%	list=17%	signal=43%	ENSMUSG00000059498/ENSMUSG00000058715/ENSMUSG00000018774/ENSMUSG00000026656/ENSMUSG00000063856/ENSMUSG00000047139/ENSMUSG00000112148/ENSMUSG00000052821/ENSMUSG00000031264/ENSMUSG00000063281/ENSMUSG00000037405/ENSMUSG00000054717/ENSMUSG00000067212/ENSMUSG00000055994/ENSMUSG00000045827
GO:0002228	BP	GO:0002228	natural killer cell mediated immunity	29	0.685289	1.97541	3.427229337593e-05	0.00112223	0.000940251	2327	tags=48%	list=18%	signal=39%	ENSMUSG00000048583/ENSMUSG00000032202/ENSMUSG00000030707/ENSMUSG00000030157/ENSMUSG00000004266/ENSMUSG00000032076/ENSMUSG00000060216/ENSMUSG00000034116/ENSMUSG00000079685/ENSMUSG00000046207/ENSMUSG00000001123/ENSMUSG00000067212/ENSMUSG00000045827/ENSMUSG00000037321
GO:0042267	BP	GO:0042267	natural killer cell mediated cytotoxicity	29	0.685289	1.97541	3.427229337593e-05	0.00112223	0.000940251	2327	tags=48%	list=18%	signal=39%	ENSMUSG00000048583/ENSMUSG00000032202/ENSMUSG00000030707/ENSMUSG00000030157/ENSMUSG00000004266/ENSMUSG00000032076/ENSMUSG00000060216/ENSMUSG00000034116/ENSMUSG00000079685/ENSMUSG00000046207/ENSMUSG00000001123/ENSMUSG00000067212/ENSMUSG00000045827/ENSMUSG00000037321
GO:0032496	BP	GO:0032496	response to lipopolysaccharide	169	0.455651	1.64658	3.43243250648607e-05	0.00112223	0.000940251	2525	tags=31%	list=20%	signal=25%	ENSMUSG00000052336/ENSMUSG00000022901/ENSMUSG00000021423/ENSMUSG00000018774/ENSMUSG00000041515/ENSMUSG00000030653/ENSMUSG00000029417/ENSMUSG00000038147/ENSMUSG00000105096/ENSMUSG00000037379/ENSMUSG00000026177/ENSMUSG00000056529/ENSMUSG00000035385/ENSMUSG00000112148/ENSMUSG00000051439/ENSMUSG00000074129/ENSMUSG00000026480/ENSMUSG00000037411/ENSMUSG00000029373/ENSMUSG00000018920/ENSMUSG00000037936/…
GO:0071426	BP	GO:0071426	ribonucleoprotein complex export from nucleus	65	-0.448356	-1.98322	3.53034286901327e-05	0.00114744	0.000961374	3554	tags=66%	list=28%	signal=48%	ENSMUSG00000022538/ENSMUSG00000027787/ENSMUSG00000044791/ENSMUSG00000001855/ENSMUSG00000035851/ENSMUSG00000019432/ENSMUSG00000019715/ENSMUSG00000025872/ENSMUSG00000071172/ENSMUSG00000074102/ENSMUSG00000058355/ENSMUSG00000001150/ENSMUSG00000116564/ENSMUSG00000015023/ENSMUSG00000028430/ENSMUSG00000005481/ENSMUSG00000026812/ENSMUSG00000024258/ENSMUSG00000034274/ENSMUSG00000029430/ENSMUSG00000022142/…
GO:0002704	BP	GO:0002704	negative regulation of leukocyte mediated immunity	33	0.66834	1.97322	3.54249572690639e-05	0.00114744	0.000961374	561	tags=33%	list=4%	signal=32%	ENSMUSG00000049103/ENSMUSG00000048583/ENSMUSG00000005413/ENSMUSG00000038147/ENSMUSG00000034652/ENSMUSG00000030157/ENSMUSG00000004266/ENSMUSG00000026656/ENSMUSG00000026395/ENSMUSG00000060216/ENSMUSG00000020101
GO:0002456	BP	GO:0002456	T cell mediated immunity	69	0.56065	1.86024	3.62613876212007e-05	0.00116909	0.000979517	2513	tags=45%	list=20%	signal=36%	ENSMUSG00000049103/ENSMUSG00000035000/ENSMUSG00000032202/ENSMUSG00000031165/ENSMUSG00000026177/ENSMUSG00000047139/ENSMUSG00000026395/ENSMUSG00000020101/ENSMUSG00000032359/ENSMUSG00000060550/ENSMUSG00000056116/ENSMUSG00000115338/ENSMUSG00000061232/ENSMUSG00000073409/ENSMUSG00000030560/ENSMUSG00000029468/ENSMUSG00000060802/ENSMUSG00000073411/ENSMUSG00000035929/ENSMUSG00000037405/ENSMUSG00000079491/…
GO:0098803	CC	GO:0098803	respiratory chain complex	76	0.541238	1.81672	3.8340576418309e-05	0.00123043	0.00103091	2908	tags=51%	list=23%	signal=40%	ENSMUSG00000083380/ENSMUSG00000021606/ENSMUSG00000064360/ENSMUSG00000022820/ENSMUSG00000044894/ENSMUSG00000024038/ENSMUSG00000064358/ENSMUSG00000035674/ENSMUSG00000035885/ENSMUSG00000064367/ENSMUSG00000113902/ENSMUSG00000064345/ENSMUSG00000064351/ENSMUSG00000020022/ENSMUSG00000064363/ENSMUSG00000022450/ENSMUSG00000041881/ENSMUSG00000016427/ENSMUSG00000022354/ENSMUSG00000030785/ENSMUSG00000064370/…
GO:0001916	BP	GO:0001916	positive regulation of T cell mediated cytotoxicity	22	0.744668	2.03178	3.97700495318552e-05	0.00127045	0.00106444	1746	tags=59%	list=14%	signal=51%	ENSMUSG00000026395/ENSMUSG00000060550/ENSMUSG00000056116/ENSMUSG00000115338/ENSMUSG00000061232/ENSMUSG00000073409/ENSMUSG00000029468/ENSMUSG00000060802/ENSMUSG00000073411/ENSMUSG00000035929/ENSMUSG00000079491/ENSMUSG00000026471/ENSMUSG00000067212
GO:0001510	BP	GO:0001510	RNA methylation	65	-0.447372	-1.97886	4.0050003077094e-05	0.00127355	0.00106704	3157	tags=42%	list=25%	signal=31%	ENSMUSG00000022000/ENSMUSG00000025899/ENSMUSG00000038279/ENSMUSG00000047583/ENSMUSG00000034442/ENSMUSG00000037376/ENSMUSG00000028114/ENSMUSG00000022160/ENSMUSG00000026492/ENSMUSG00000029179/ENSMUSG00000021595/ENSMUSG00000074890/ENSMUSG00000028331/ENSMUSG00000020706/ENSMUSG00000027968/ENSMUSG00000020659/ENSMUSG00000040720/ENSMUSG00000032342/ENSMUSG00000010554/ENSMUSG00000053286/ENSMUSG00000060950/…
GO:0005125	MF	GO:0005125	cytokine activity	57	0.589783	1.90694	4.10373566479273e-05	0.00129902	0.00108837	2640	tags=44%	list=21%	signal=35%	ENSMUSG00000018927/ENSMUSG00000029417/ENSMUSG00000024810/ENSMUSG00000035385/ENSMUSG00000019122/ENSMUSG00000040794/ENSMUSG00000021835/ENSMUSG00000031875/ENSMUSG00000029373/ENSMUSG00000008999/ENSMUSG00000018920/ENSMUSG00000021253/ENSMUSG00000025352/ENSMUSG00000000126/ENSMUSG00000032436/ENSMUSG00000022098/ENSMUSG00000002603/ENSMUSG00000094686/ENSMUSG00000073888/ENSMUSG00000031497/ENSMUSG00000001741/…
GO:0002709	BP	GO:0002709	regulation of T cell mediated immunity	47	0.62085	1.94926	4.55261329172223e-05	0.00143459	0.00120196	2513	tags=51%	list=20%	signal=41%	ENSMUSG00000049103/ENSMUSG00000035000/ENSMUSG00000031165/ENSMUSG00000047139/ENSMUSG00000026395/ENSMUSG00000020101/ENSMUSG00000060550/ENSMUSG00000056116/ENSMUSG00000115338/ENSMUSG00000061232/ENSMUSG00000073409/ENSMUSG00000029468/ENSMUSG00000060802/ENSMUSG00000073411/ENSMUSG00000035929/ENSMUSG00000079491/ENSMUSG00000028599/ENSMUSG00000026471/ENSMUSG00000067212/ENSMUSG00000055994/ENSMUSG00000022221/…
GO:0030335	BP	GO:0030335	positive regulation of cell migration	431	0.38165	1.43208	4.8035287613609e-05	0.00149982	0.00125661	1882	tags=23%	list=15%	signal=20%	ENSMUSG00000049103/ENSMUSG00000052336/ENSMUSG00000079293/ENSMUSG00000034845/ENSMUSG00000048583/ENSMUSG00000048779/ENSMUSG00000036353/ENSMUSG00000038418/ENSMUSG00000033220/ENSMUSG00000024397/ENSMUSG00000057967/ENSMUSG00000005413/ENSMUSG00000024965/ENSMUSG00000030707/ENSMUSG00000056529/ENSMUSG00000035385/ENSMUSG00000030774/ENSMUSG00000022488/ENSMUSG00000020053/ENSMUSG00000028480/ENSMUSG00000034786/…
GO:0006956	BP	GO:0006956	complement activation	26	0.700844	1.97855	4.82369497579837e-05	0.00149982	0.00125661	1162	tags=35%	list=9%	signal=31%	ENSMUSG00000036887/ENSMUSG00000026938/ENSMUSG00000036896/ENSMUSG00000036905/ENSMUSG00000042436/ENSMUSG00000076617/ENSMUSG00000076609/ENSMUSG00000090231/ENSMUSG00000055172
GO:0050864	BP	GO:0050864	regulation of B cell activation	94	0.521922	1.79537	4.83074863267954e-05	0.00149982	0.00125661	2287	tags=37%	list=18%	signal=31%	ENSMUSG00000030579/ENSMUSG00000037922/ENSMUSG00000058099/ENSMUSG00000076617/ENSMUSG00000034652/ENSMUSG00000004266/ENSMUSG00000076609/ENSMUSG00000026656/ENSMUSG00000047139/ENSMUSG00000022488/ENSMUSG00000026395/ENSMUSG00000020644/ENSMUSG00000022797/ENSMUSG00000115338/ENSMUSG00000031264/ENSMUSG00000031628/ENSMUSG00000024610/ENSMUSG00000023249/ENSMUSG00000014453/ENSMUSG00000000957/ENSMUSG00000032041/…
GO:0050829	BP	GO:0050829	defense response to Gram-negative bacterium	31	0.666602	1.94564	4.84576943176847e-05	0.00149982	0.00125661	1818	tags=52%	list=14%	signal=44%	ENSMUSG00000046805/ENSMUSG00000076617/ENSMUSG00000026177/ENSMUSG00000069516/ENSMUSG00000071203/ENSMUSG00000040952/ENSMUSG00000037411/ENSMUSG00000016024/ENSMUSG00000030793/ENSMUSG00000060802/ENSMUSG00000009281/ENSMUSG00000058600/ENSMUSG00000054717/ENSMUSG00000026471/ENSMUSG00000035279/ENSMUSG00000022575
GO:0050766	BP	GO:0050766	positive regulation of phagocytosis	49	0.600085	1.89571	5.32397546301819e-05	0.00164054	0.00137451	1205	tags=31%	list=10%	signal=28%	ENSMUSG00000079293/ENSMUSG00000059498/ENSMUSG00000058715/ENSMUSG00000032202/ENSMUSG00000026177/ENSMUSG00000026656/ENSMUSG00000035385/ENSMUSG00000020143/ENSMUSG00000022488/ENSMUSG00000026395/ENSMUSG00000039145/ENSMUSG00000056515/ENSMUSG00000016024/ENSMUSG00000030793/ENSMUSG00000025314
GO:0050866	BP	GO:0050866	negative regulation of cell activation	130	0.486634	1.7259	5.3772296819147e-05	0.00164965	0.00138215	2800	tags=39%	list=22%	signal=31%	ENSMUSG00000049103/ENSMUSG00000030579/ENSMUSG00000022901/ENSMUSG00000037922/ENSMUSG00000005413/ENSMUSG00000038147/ENSMUSG00000034652/ENSMUSG00000004266/ENSMUSG00000026656/ENSMUSG00000002985/ENSMUSG00000073421/ENSMUSG00000047139/ENSMUSG00000036594/ENSMUSG00000035914/ENSMUSG00000021835/ENSMUSG00000029163/ENSMUSG00000020101/ENSMUSG00000020644/ENSMUSG00000017009/ENSMUSG00000020810/ENSMUSG00000022952/…
GO:0072593	BP	GO:0072593	reactive oxygen species metabolic process	208	0.441228	1.61361	5.67868062349926e-05	0.00173449	0.00145323	3169	tags=39%	list=25%	signal=30%	ENSMUSG00000032315/ENSMUSG00000052336/ENSMUSG00000030579/ENSMUSG00000030786/ENSMUSG00000032202/ENSMUSG00000024397/ENSMUSG00000069919/ENSMUSG00000052305/ENSMUSG00000000290/ENSMUSG00000015950/ENSMUSG00000073940/ENSMUSG00000015340/ENSMUSG00000063856/ENSMUSG00000062012/ENSMUSG00000061119/ENSMUSG00000020053/ENSMUSG00000052384/ENSMUSG00000026480/ENSMUSG00000037169/ENSMUSG00000040152/ENSMUSG00000034116/…
GO:0071166	BP	GO:0071166	ribonucleoprotein complex localization	66	-0.433651	-1.92376	5.99366382897975e-05	0.0018227	0.00152714	3554	tags=65%	list=28%	signal=47%	ENSMUSG00000022538/ENSMUSG00000027787/ENSMUSG00000044791/ENSMUSG00000001855/ENSMUSG00000035851/ENSMUSG00000019432/ENSMUSG00000019715/ENSMUSG00000025872/ENSMUSG00000071172/ENSMUSG00000074102/ENSMUSG00000058355/ENSMUSG00000001150/ENSMUSG00000116564/ENSMUSG00000015023/ENSMUSG00000028430/ENSMUSG00000005481/ENSMUSG00000026812/ENSMUSG00000024258/ENSMUSG00000034274/ENSMUSG00000029430/ENSMUSG00000022142/…
GO:0038024	MF	GO:0038024	cargo receptor activity	45	0.605084	1.88587	6.66338728739754e-05	0.00201756	0.0016904	1877	tags=47%	list=15%	signal=40%	ENSMUSG00000030786/ENSMUSG00000032725/ENSMUSG00000000290/ENSMUSG00000044534/ENSMUSG00000022468/ENSMUSG00000025044/ENSMUSG00000022150/ENSMUSG00000079355/ENSMUSG00000022797/ENSMUSG00000018920/ENSMUSG00000037936/ENSMUSG00000036103/ENSMUSG00000033880/ENSMUSG00000028776/ENSMUSG00000008845/ENSMUSG00000034205/ENSMUSG00000037370/ENSMUSG00000026712/ENSMUSG00000042286/ENSMUSG00000035279/ENSMUSG00000017344
GO:0002262	BP	GO:0002262	myeloid cell homeostasis	153	0.469669	1.68593	7.18016948768237e-05	0.00216462	0.00181361	1645	tags=24%	list=13%	signal=21%	ENSMUSG00000049103/ENSMUSG00000030786/ENSMUSG00000058715/ENSMUSG00000002111/ENSMUSG00000035692/ENSMUSG00000025270/ENSMUSG00000069919/ENSMUSG00000005413/ENSMUSG00000052305/ENSMUSG00000069917/ENSMUSG00000026656/ENSMUSG00000035385/ENSMUSG00000047139/ENSMUSG00000112148/ENSMUSG00000022488/ENSMUSG00000018654/ENSMUSG00000040952/ENSMUSG00000057789/ENSMUSG00000061787/ENSMUSG00000021835/ENSMUSG00000025290/…
GO:0000151	CC	GO:0000151	ubiquitin ligase complex	251	-0.273955	-1.4897	7.27978621315749e-05	0.00218519	0.00183085	3394	tags=36%	list=27%	signal=27%	ENSMUSG00000040325/ENSMUSG00000029060/ENSMUSG00000032867/ENSMUSG00000026455/ENSMUSG00000029686/ENSMUSG00000039753/ENSMUSG00000014226/ENSMUSG00000032002/ENSMUSG00000029472/ENSMUSG00000079487/ENSMUSG00000022214/ENSMUSG00000027708/ENSMUSG00000027272/ENSMUSG00000038546/ENSMUSG00000051674/ENSMUSG00000033319/ENSMUSG00000035572/ENSMUSG00000040351/ENSMUSG00000005362/ENSMUSG00000026739/ENSMUSG00000063760/…
GO:0006397	BP	GO:0006397	mRNA processing	416	-0.244152	-1.39237	7.32477044888929e-05	0.00218926	0.00183425	3580	tags=50%	list=28%	signal=37%	ENSMUSG00000021134/ENSMUSG00000037475/ENSMUSG00000028902/ENSMUSG00000031148/ENSMUSG00000018379/ENSMUSG00000027079/ENSMUSG00000044847/ENSMUSG00000022019/ENSMUSG00000004642/ENSMUSG00000042109/ENSMUSG00000035125/ENSMUSG00000057113/ENSMUSG00000020781/ENSMUSG00000071337/ENSMUSG00000078348/ENSMUSG00000018765/ENSMUSG00000002129/ENSMUSG00000027763/ENSMUSG00000030056/ENSMUSG00000048109/ENSMUSG00000021047/…
GO:0071216	BP	GO:0071216	cellular response to biotic stimulus	149	0.465422	1.66768	7.42634760700214e-05	0.00221013	0.00185174	2298	tags=29%	list=18%	signal=24%	ENSMUSG00000052336/ENSMUSG00000079293/ENSMUSG00000022901/ENSMUSG00000021423/ENSMUSG00000018774/ENSMUSG00000041515/ENSMUSG00000030653/ENSMUSG00000029417/ENSMUSG00000038147/ENSMUSG00000105096/ENSMUSG00000037379/ENSMUSG00000026656/ENSMUSG00000035385/ENSMUSG00000112148/ENSMUSG00000051439/ENSMUSG00000004446/ENSMUSG00000037411/ENSMUSG00000029373/ENSMUSG00000018920/ENSMUSG00000016024/ENSMUSG00000022500/…
GO:0015081	MF	GO:0015081	sodium ion transmembrane transporter activity	50	-0.4899	-2.05254	7.54044563626639e-05	0.00222934	0.00186784	848	tags=32%	list=7%	signal=30%	ENSMUSG00000032338/ENSMUSG00000022462/ENSMUSG00000021733/ENSMUSG00000046480/ENSMUSG00000027397/ENSMUSG00000022742/ENSMUSG00000060681/ENSMUSG00000029321/ENSMUSG00000054640/ENSMUSG00000024597/ENSMUSG00000070570/ENSMUSG00000023828/ENSMUSG00000089774/ENSMUSG00000063873/ENSMUSG00000001027/ENSMUSG00000024935
GO:1903706	BP	GO:1903706	regulation of hemopoiesis	281	0.418563	1.55097	7.55491002880569e-05	0.00222934	0.00186784	1713	tags=22%	list=14%	signal=20%	ENSMUSG00000021250/ENSMUSG00000063415/ENSMUSG00000049103/ENSMUSG00000030579/ENSMUSG00000030786/ENSMUSG00000002111/ENSMUSG00000036896/ENSMUSG00000035692/ENSMUSG00000037649/ENSMUSG00000058099/ENSMUSG00000030157/ENSMUSG00000015396/ENSMUSG00000004266/ENSMUSG00000047139/ENSMUSG00000036594/ENSMUSG00000033730/ENSMUSG00000022488/ENSMUSG00000018654/ENSMUSG00000052688/ENSMUSG00000026395/ENSMUSG00000021835/…
GO:0006637	BP	GO:0006637	acyl-CoA metabolic process	63	-0.452311	-1.98935	7.90553654429091e-05	0.0023132	0.0019381	3019	tags=60%	list=24%	signal=46%	ENSMUSG00000074064/ENSMUSG00000010914/ENSMUSG00000025287/ENSMUSG00000028603/ENSMUSG00000036880/ENSMUSG00000030759/ENSMUSG00000027605/ENSMUSG00000030747/ENSMUSG00000021748/ENSMUSG00000031767/ENSMUSG00000032047/ENSMUSG00000000168/ENSMUSG00000022110/ENSMUSG00000072949/ENSMUSG00000021786/ENSMUSG00000006517/ENSMUSG00000003809/ENSMUSG00000031278/ENSMUSG00000031299/ENSMUSG00000032883/ENSMUSG00000031545/…
GO:0035383	BP	GO:0035383	thioester metabolic process	63	-0.452311	-1.98935	7.90553654429091e-05	0.0023132	0.0019381	3019	tags=60%	list=24%	signal=46%	ENSMUSG00000074064/ENSMUSG00000010914/ENSMUSG00000025287/ENSMUSG00000028603/ENSMUSG00000036880/ENSMUSG00000030759/ENSMUSG00000027605/ENSMUSG00000030747/ENSMUSG00000021748/ENSMUSG00000031767/ENSMUSG00000032047/ENSMUSG00000000168/ENSMUSG00000022110/ENSMUSG00000072949/ENSMUSG00000021786/ENSMUSG00000006517/ENSMUSG00000003809/ENSMUSG00000031278/ENSMUSG00000031299/ENSMUSG00000032883/ENSMUSG00000031545/…
GO:0042102	BP	GO:0042102	positive regulation of T cell proliferation	53	0.578919	1.85099	8.07939438456642e-05	0.00235209	0.00197068	1746	tags=34%	list=14%	signal=29%	ENSMUSG00000049103/ENSMUSG00000022901/ENSMUSG00000048583/ENSMUSG00000024397/ENSMUSG00000030707/ENSMUSG00000047139/ENSMUSG00000022488/ENSMUSG00000020053/ENSMUSG00000035914/ENSMUSG00000026395/ENSMUSG00000022797/ENSMUSG00000115338/ENSMUSG00000030793/ENSMUSG00000030744/ENSMUSG00000005465/ENSMUSG00000022528/ENSMUSG00000000732/ENSMUSG00000067212
GO:0043303	BP	GO:0043303	mast cell degranulation	29	0.669462	1.92979	8.10600145337982e-05	0.00235209	0.00197068	1515	tags=45%	list=12%	signal=40%	ENSMUSG00000058715/ENSMUSG00000033220/ENSMUSG00000005413/ENSMUSG00000038147/ENSMUSG00000034652/ENSMUSG00000004626/ENSMUSG00000025867/ENSMUSG00000041616/ENSMUSG00000031264/ENSMUSG00000053158/ENSMUSG00000014453/ENSMUSG00000028341/ENSMUSG00000030748
GO:0007041	BP	GO:0007041	lysosomal transport	89	-0.388578	-1.82676	8.14125407685812e-05	0.00235252	0.00197104	3929	tags=49%	list=31%	signal=34%	ENSMUSG00000066306/ENSMUSG00000016534/ENSMUSG00000029434/ENSMUSG00000034216/ENSMUSG00000017288/ENSMUSG00000020198/ENSMUSG00000026024/ENSMUSG00000037260/ENSMUSG00000022517/ENSMUSG00000037234/ENSMUSG00000031667/ENSMUSG00000023460/ENSMUSG00000104346/ENSMUSG00000029571/ENSMUSG00000038039/ENSMUSG00000049502/ENSMUSG00000024797/ENSMUSG00000028756/ENSMUSG00000035311/ENSMUSG00000014550/ENSMUSG00000068747/…
GO:0032611	BP	GO:0032611	interleukin-1 beta production	57	0.580683	1.87752	8.2480009841934e-05	0.00237352	0.00198863	2418	tags=42%	list=19%	signal=34%	ENSMUSG00000052336/ENSMUSG00000030579/ENSMUSG00000038418/ENSMUSG00000070873/ENSMUSG00000079227/ENSMUSG00000033538/ENSMUSG00000020053/ENSMUSG00000071203/ENSMUSG00000024411/ENSMUSG00000040522/ENSMUSG00000060216/ENSMUSG00000073489/ENSMUSG00000029468/ENSMUSG00000030793/ENSMUSG00000031934/ENSMUSG00000026536/ENSMUSG00000042677/ENSMUSG00000026471/ENSMUSG00000022575/ENSMUSG00000036986/ENSMUSG00000055994/…
GO:0002279	BP	GO:0002279	mast cell activation involved in immune response	30	0.664749	1.92813	8.49663166346943e-05	0.00243206	0.00203768	1515	tags=43%	list=12%	signal=38%	ENSMUSG00000058715/ENSMUSG00000033220/ENSMUSG00000005413/ENSMUSG00000038147/ENSMUSG00000034652/ENSMUSG00000004626/ENSMUSG00000025867/ENSMUSG00000041616/ENSMUSG00000031264/ENSMUSG00000053158/ENSMUSG00000014453/ENSMUSG00000028341/ENSMUSG00000030748
GO:0050764	BP	GO:0050764	regulation of phagocytosis	71	0.54462	1.8134	8.52127846547416e-05	0.00243206	0.00203768	1205	tags=28%	list=10%	signal=26%	ENSMUSG00000079293/ENSMUSG00000059498/ENSMUSG00000058715/ENSMUSG00000032202/ENSMUSG00000034652/ENSMUSG00000026177/ENSMUSG00000026656/ENSMUSG00000035385/ENSMUSG00000020143/ENSMUSG00000022488/ENSMUSG00000026395/ENSMUSG00000078816/ENSMUSG00000039145/ENSMUSG00000037936/ENSMUSG00000056515/ENSMUSG00000016024/ENSMUSG00000020372/ENSMUSG00000030793/ENSMUSG00000004665/ENSMUSG00000025314
GO:0019395	BP	GO:0019395	fatty acid oxidation	83	-0.395745	-1.83981	8.89759601445384e-05	0.0025291	0.00211898	2812	tags=49%	list=22%	signal=39%	ENSMUSG00000050697/ENSMUSG00000028603/ENSMUSG00000036880/ENSMUSG00000053436/ENSMUSG00000030747/ENSMUSG00000024900/ENSMUSG00000032047/ENSMUSG00000036138/ENSMUSG00000028223/ENSMUSG00000003809/ENSMUSG00000026853/ENSMUSG00000038894/ENSMUSG00000019883/ENSMUSG00000025465/ENSMUSG00000028607/ENSMUSG00000028991/ENSMUSG00000021240/ENSMUSG00000029167/ENSMUSG00000026664/ENSMUSG00000025745/ENSMUSG00000055980/…
GO:1905523	BP	GO:1905523	positive regulation of macrophage migration	23	0.712387	1.96248	9.26855979462068e-05	0.00262383	0.00219836	1648	tags=52%	list=13%	signal=45%	ENSMUSG00000052336/ENSMUSG00000036353/ENSMUSG00000035385/ENSMUSG00000049130/ENSMUSG00000040152/ENSMUSG00000040552/ENSMUSG00000024621/ENSMUSG00000042190/ENSMUSG00000025314/ENSMUSG00000009281/ENSMUSG00000000957/ENSMUSG00000063065
GO:0015294	MF	GO:0015294	solute:cation symporter activity	35	-0.551539	-2.12248	9.48959752862648e-05	0.00267553	0.00224167	806	tags=34%	list=6%	signal=32%	ENSMUSG00000022462/ENSMUSG00000021733/ENSMUSG00000017765/ENSMUSG00000027397/ENSMUSG00000017756/ENSMUSG00000027822/ENSMUSG00000029321/ENSMUSG00000024597/ENSMUSG00000070570/ENSMUSG00000023828/ENSMUSG00000089774/ENSMUSG00000024935
GO:0045730	BP	GO:0045730	respiratory burst	20	0.733567	1.96215	9.61969566207228e-05	0.00270127	0.00226324	828	tags=45%	list=7%	signal=42%	ENSMUSG00000033220/ENSMUSG00000015950/ENSMUSG00000026177/ENSMUSG00000015340/ENSMUSG00000047139/ENSMUSG00000040952/ENSMUSG00000026480/ENSMUSG00000039145/ENSMUSG00000016024
GO:0050921	BP	GO:0050921	positive regulation of chemotaxis	102	0.502857	1.74432	9.9823220774156e-05	0.00279184	0.00233913	1855	tags=31%	list=15%	signal=27%	ENSMUSG00000049103/ENSMUSG00000036353/ENSMUSG00000033220/ENSMUSG00000024397/ENSMUSG00000057967/ENSMUSG00000035385/ENSMUSG00000022488/ENSMUSG00000034786/ENSMUSG00000021702/ENSMUSG00000049130/ENSMUSG00000023913/ENSMUSG00000037411/ENSMUSG00000040152/ENSMUSG00000055633/ENSMUSG00000039145/ENSMUSG00000040552/ENSMUSG00000024621/ENSMUSG00000016024/ENSMUSG00000042190/ENSMUSG00000024610/ENSMUSG00000031230/…
GO:0006406	BP	GO:0006406	mRNA export from nucleus	47	-0.501654	-2.07391	0.000103248	0.00286463	0.00240011	4185	tags=68%	list=33%	signal=46%	ENSMUSG00000044791/ENSMUSG00000001855/ENSMUSG00000035851/ENSMUSG00000019432/ENSMUSG00000019715/ENSMUSG00000025872/ENSMUSG00000071172/ENSMUSG00000074102/ENSMUSG00000001150/ENSMUSG00000015023/ENSMUSG00000005481/ENSMUSG00000024258/ENSMUSG00000034274/ENSMUSG00000022142/ENSMUSG00000020739/ENSMUSG00000032939/ENSMUSG00000006005/ENSMUSG00000021595/ENSMUSG00000042650/ENSMUSG00000024287/ENSMUSG00000004980/…
GO:0071427	BP	GO:0071427	mRNA-containing ribonucleoprotein complex export from nucleus	47	-0.501654	-2.07391	0.000103248	0.00286463	0.00240011	4185	tags=68%	list=33%	signal=46%	ENSMUSG00000044791/ENSMUSG00000001855/ENSMUSG00000035851/ENSMUSG00000019432/ENSMUSG00000019715/ENSMUSG00000025872/ENSMUSG00000071172/ENSMUSG00000074102/ENSMUSG00000001150/ENSMUSG00000015023/ENSMUSG00000005481/ENSMUSG00000024258/ENSMUSG00000034274/ENSMUSG00000022142/ENSMUSG00000020739/ENSMUSG00000032939/ENSMUSG00000006005/ENSMUSG00000021595/ENSMUSG00000042650/ENSMUSG00000024287/ENSMUSG00000004980/…
GO:0035458	BP	GO:0035458	cellular response to interferon-beta	35	0.637054	1.90183	0.000105503	0.00291558	0.0024428	3420	tags=71%	list=27%	signal=52%	ENSMUSG00000043263/ENSMUSG00000073489/ENSMUSG00000073490/ENSMUSG00000074896/ENSMUSG00000090942/ENSMUSG00000066677/ENSMUSG00000078920/ENSMUSG00000073491/ENSMUSG00000078853/ENSMUSG00000058163/ENSMUSG00000020307/ENSMUSG00000026536/ENSMUSG00000069893/ENSMUSG00000034459/ENSMUSG00000024349/ENSMUSG00000028268/ENSMUSG00000046879/ENSMUSG00000039997/ENSMUSG00000090272/ENSMUSG00000078921/ENSMUSG00000078922/…
GO:1901605	BP	GO:1901605	alpha-amino acid metabolic process	112	-0.352749	-1.71883	0.000108201	0.0029783	0.00249535	2061	tags=32%	list=16%	signal=27%	ENSMUSG00000034424/ENSMUSG00000025911/ENSMUSG00000054474/ENSMUSG00000011148/ENSMUSG00000028737/ENSMUSG00000032374/ENSMUSG00000021311/ENSMUSG00000019795/ENSMUSG00000021048/ENSMUSG00000021794/ENSMUSG00000063428/ENSMUSG00000029104/ENSMUSG00000021646/ENSMUSG00000027823/ENSMUSG00000031700/ENSMUSG00000021185/ENSMUSG00000032763/ENSMUSG00000029596/ENSMUSG00000028633/ENSMUSG00000032607/ENSMUSG00000033792/…
GO:0008168	MF	GO:0008168	methyltransferase activity	175	-0.305848	-1.59254	0.000117652	0.0032257	0.00270263	3589	tags=38%	list=28%	signal=28%	ENSMUSG00000039660/ENSMUSG00000015697/ENSMUSG00000055660/ENSMUSG00000056770/ENSMUSG00000042496/ENSMUSG00000017548/ENSMUSG00000003477/ENSMUSG00000031671/ENSMUSG00000044442/ENSMUSG00000022948/ENSMUSG00000028247/ENSMUSG00000025899/ENSMUSG00000038279/ENSMUSG00000047583/ENSMUSG00000004099/ENSMUSG00000034442/ENSMUSG00000037376/ENSMUSG00000023110/ENSMUSG00000028114/ENSMUSG00000006307/ENSMUSG00000002028/…
GO:0002888	BP	GO:0002888	positive regulation of myeloid leukocyte mediated immunity	27	0.674075	1.91748	0.00011957	0.00326544	0.00273592	932	tags=33%	list=7%	signal=31%	ENSMUSG00000030579/ENSMUSG00000030786/ENSMUSG00000059498/ENSMUSG00000058715/ENSMUSG00000000290/ENSMUSG00000004626/ENSMUSG00000056529/ENSMUSG00000041616/ENSMUSG00000031264
GO:0051082	MF	GO:0051082	unfolded protein binding	76	-0.403401	-1.84603	0.000120521	0.00327855	0.00274691	2767	tags=46%	list=22%	signal=36%	ENSMUSG00000029131/ENSMUSG00000024780/ENSMUSG00000090877/ENSMUSG00000042104/ENSMUSG00000024807/ENSMUSG00000032060/ENSMUSG00000001416/ENSMUSG00000031701/ENSMUSG00000034024/ENSMUSG00000022403/ENSMUSG00000023944/ENSMUSG00000020311/ENSMUSG00000029447/ENSMUSG00000071072/ENSMUSG00000051396/ENSMUSG00000061315/ENSMUSG00000068039/ENSMUSG00000020368/ENSMUSG00000028410/ENSMUSG00000028960/ENSMUSG00000091971/…
GO:0032452	MF	GO:0032452	histone demethylase activity	25	-0.61183	-2.15399	0.000122607	0.00329856	0.00276367	3565	tags=64%	list=28%	signal=46%	ENSMUSG00000037876/ENSMUSG00000037369/ENSMUSG00000029475/ENSMUSG00000041229/ENSMUSG00000036940/ENSMUSG00000025332/ENSMUSG00000042207/ENSMUSG00000030180/ENSMUSG00000054611/ENSMUSG00000024201/ENSMUSG00000053470/ENSMUSG00000028397/ENSMUSG00000022096/ENSMUSG00000033326/ENSMUSG00000038080/ENSMUSG00000046791
GO:0140457	MF	GO:0140457	protein demethylase activity	25	-0.61183	-2.15399	0.000122607	0.00329856	0.00276367	3565	tags=64%	list=28%	signal=46%	ENSMUSG00000037876/ENSMUSG00000037369/ENSMUSG00000029475/ENSMUSG00000041229/ENSMUSG00000036940/ENSMUSG00000025332/ENSMUSG00000042207/ENSMUSG00000030180/ENSMUSG00000054611/ENSMUSG00000024201/ENSMUSG00000053470/ENSMUSG00000028397/ENSMUSG00000022096/ENSMUSG00000033326/ENSMUSG00000038080/ENSMUSG00000046791
GO:0006400	BP	GO:0006400	tRNA modification	73	-0.419446	-1.90034	0.000122678	0.00329856	0.00276367	1822	tags=29%	list=14%	signal=25%	ENSMUSG00000021595/ENSMUSG00000074890/ENSMUSG00000028331/ENSMUSG00000024271/ENSMUSG00000032342/ENSMUSG00000021550/ENSMUSG00000022704/ENSMUSG00000053286/ENSMUSG00000031960/ENSMUSG00000060950/ENSMUSG00000027167/ENSMUSG00000023938/ENSMUSG00000022031/ENSMUSG00000024251/ENSMUSG00000030264/ENSMUSG00000090290/ENSMUSG00000051557/ENSMUSG00000028431/ENSMUSG00000038888/ENSMUSG00000033439/ENSMUSG00000074576
GO:0048246	BP	GO:0048246	macrophage chemotaxis	28	0.67106	1.92149	0.000123299	0.00330204	0.00276659	1985	tags=46%	list=16%	signal=39%	ENSMUSG00000052336/ENSMUSG00000035385/ENSMUSG00000049130/ENSMUSG00000074129/ENSMUSG00000040152/ENSMUSG00000040552/ENSMUSG00000024621/ENSMUSG00000042190/ENSMUSG00000025314/ENSMUSG00000009281/ENSMUSG00000059456/ENSMUSG00000063065/ENSMUSG00000022122
GO:0042255	BP	GO:0042255	ribosome assembly	63	0.561416	1.84046	0.000123756	0.00330204	0.00276659	2148	tags=40%	list=17%	signal=33%	ENSMUSG00000063457/ENSMUSG00000036781/ENSMUSG00000009927/ENSMUSG00000057322/ENSMUSG00000040952/ENSMUSG00000052146/ENSMUSG00000060036/ENSMUSG00000090733/ENSMUSG00000029066/ENSMUSG00000059291/ENSMUSG00000032518/ENSMUSG00000012848/ENSMUSG00000067274/ENSMUSG00000098274/ENSMUSG00000024608/ENSMUSG00000067288/ENSMUSG00000008682/ENSMUSG00000058558/ENSMUSG00000058546/ENSMUSG00000030611/ENSMUSG00000038900/…
GO:0002708	BP	GO:0002708	positive regulation of lymphocyte mediated immunity	67	0.550061	1.81861	0.000136716	0.00363393	0.00304466	2513	tags=45%	list=20%	signal=36%	ENSMUSG00000059498/ENSMUSG00000058715/ENSMUSG00000032076/ENSMUSG00000047139/ENSMUSG00000026395/ENSMUSG00000060550/ENSMUSG00000022797/ENSMUSG00000034116/ENSMUSG00000056116/ENSMUSG00000115338/ENSMUSG00000061232/ENSMUSG00000073409/ENSMUSG00000029468/ENSMUSG00000031264/ENSMUSG00000060802/ENSMUSG00000073411/ENSMUSG00000035929/ENSMUSG00000079491/ENSMUSG00000079685/ENSMUSG00000030060/ENSMUSG00000026471/…
GO:0006997	BP	GO:0006997	nucleus organization	97	-0.365305	-1.74216	0.000142342	0.00373124	0.00312619	3462	tags=45%	list=27%	signal=33%	ENSMUSG00000053293/ENSMUSG00000044857/ENSMUSG00000031865/ENSMUSG00000063450/ENSMUSG00000036371/ENSMUSG00000043207/ENSMUSG00000025722/ENSMUSG00000028243/ENSMUSG00000019996/ENSMUSG00000026999/ENSMUSG00000041264/ENSMUSG00000044700/ENSMUSG00000022142/ENSMUSG00000026159/ENSMUSG00000040040/ENSMUSG00000109901/ENSMUSG00000027536/ENSMUSG00000042524/ENSMUSG00000033909/ENSMUSG00000030059/ENSMUSG00000032939/…
GO:0030433	BP	GO:0030433	ubiquitin-dependent ERAD pathway	67	-0.417311	-1.85659	0.000142389	0.00373124	0.00312619	3055	tags=46%	list=24%	signal=35%	ENSMUSG00000024350/ENSMUSG00000046404/ENSMUSG00000020109/ENSMUSG00000036646/ENSMUSG00000031751/ENSMUSG00000074212/ENSMUSG00000024807/ENSMUSG00000019295/ENSMUSG00000039100/ENSMUSG00000020311/ENSMUSG00000005312/ENSMUSG00000039474/ENSMUSG00000005262/ENSMUSG00000030104/ENSMUSG00000050148/ENSMUSG00000078622/ENSMUSG00000035235/ENSMUSG00000014905/ENSMUSG00000050812/ENSMUSG00000059890/ENSMUSG00000047879/…
GO:0016577	BP	GO:0016577	histone demethylation	27	-0.589832	-2.12019	0.000143052	0.00373124	0.00312619	3565	tags=59%	list=28%	signal=43%	ENSMUSG00000037876/ENSMUSG00000037369/ENSMUSG00000029475/ENSMUSG00000041229/ENSMUSG00000036940/ENSMUSG00000025332/ENSMUSG00000042207/ENSMUSG00000030180/ENSMUSG00000054611/ENSMUSG00000024201/ENSMUSG00000053470/ENSMUSG00000028397/ENSMUSG00000022096/ENSMUSG00000033326/ENSMUSG00000038080/ENSMUSG00000046791
GO:0070076	BP	GO:0070076	histone lysine demethylation	27	-0.589832	-2.12019	0.000143052	0.00373124	0.00312619	3565	tags=59%	list=28%	signal=43%	ENSMUSG00000037876/ENSMUSG00000037369/ENSMUSG00000029475/ENSMUSG00000041229/ENSMUSG00000036940/ENSMUSG00000025332/ENSMUSG00000042207/ENSMUSG00000030180/ENSMUSG00000054611/ENSMUSG00000024201/ENSMUSG00000053470/ENSMUSG00000028397/ENSMUSG00000022096/ENSMUSG00000033326/ENSMUSG00000038080/ENSMUSG00000046791
GO:0009620	BP	GO:0009620	response to fungus	25	0.689286	1.93031	0.000143056	0.00373124	0.00312619	1665	tags=44%	list=13%	signal=38%	ENSMUSG00000079293/ENSMUSG00000031827/ENSMUSG00000037379/ENSMUSG00000015950/ENSMUSG00000072115/ENSMUSG00000057789/ENSMUSG00000031264/ENSMUSG00000057666/ENSMUSG00000009281/ENSMUSG00000039936/ENSMUSG00000002603
GO:0030888	BP	GO:0030888	regulation of B cell proliferation	41	0.60859	1.86805	0.000146779	0.00381406	0.00319559	2426	tags=49%	list=19%	signal=40%	ENSMUSG00000030579/ENSMUSG00000076617/ENSMUSG00000034652/ENSMUSG00000026656/ENSMUSG00000047139/ENSMUSG00000022488/ENSMUSG00000026395/ENSMUSG00000022797/ENSMUSG00000031264/ENSMUSG00000031628/ENSMUSG00000024610/ENSMUSG00000014453/ENSMUSG00000032041/ENSMUSG00000029084/ENSMUSG00000031497/ENSMUSG00000026288/ENSMUSG00000047123/ENSMUSG00000057329/ENSMUSG00000020167/ENSMUSG00000042228
GO:0046906	MF	GO:0046906	tetrapyrrole binding	68	0.546753	1.81083	0.000149296	0.00386504	0.0032383	2690	tags=46%	list=21%	signal=36%	ENSMUSG00000032315/ENSMUSG00000063415/ENSMUSG00000069919/ENSMUSG00000005413/ENSMUSG00000052305/ENSMUSG00000069917/ENSMUSG00000073940/ENSMUSG00000015340/ENSMUSG00000047250/ENSMUSG00000029925/ENSMUSG00000003484/ENSMUSG00000020810/ENSMUSG00000037190/ENSMUSG00000034258/ENSMUSG00000024087/ENSMUSG00000064351/ENSMUSG00000063694/ENSMUSG00000006519/ENSMUSG00000026170/ENSMUSG00000079057/ENSMUSG00000061740/…
GO:0004402	MF	GO:0004402	histone acetyltransferase activity	53	-0.460433	-1.95368	0.000151157	0.00389872	0.00326651	4608	tags=70%	list=36%	signal=45%	ENSMUSG00000022992/ENSMUSG00000028863/ENSMUSG00000010453/ENSMUSG00000029238/ENSMUSG00000030801/ENSMUSG00000038116/ENSMUSG00000042506/ENSMUSG00000055024/ENSMUSG00000041975/ENSMUSG00000063952/ENSMUSG00000018651/ENSMUSG00000000708/ENSMUSG00000022698/ENSMUSG00000027104/ENSMUSG00000053134/ENSMUSG00000031314/ENSMUSG00000038909/ENSMUSG00000001150/ENSMUSG00000021767/ENSMUSG00000020647/ENSMUSG00000034160/…
GO:0019955	MF	GO:0019955	cytokine binding	80	0.527643	1.78222	0.000154413	0.00396801	0.00332457	1906	tags=34%	list=15%	signal=29%	ENSMUSG00000049103/ENSMUSG00000052336/ENSMUSG00000031849/ENSMUSG00000044534/ENSMUSG00000079227/ENSMUSG00000032089/ENSMUSG00000057722/ENSMUSG00000026069/ENSMUSG00000079355/ENSMUSG00000052384/ENSMUSG00000027009/ENSMUSG00000040152/ENSMUSG00000041120/ENSMUSG00000089736/ENSMUSG00000059326/ENSMUSG00000024621/ENSMUSG00000030341/ENSMUSG00000024610/ENSMUSG00000021253/ENSMUSG00000044786/ENSMUSG00000049580/…
GO:0048018	MF	GO:0048018	receptor ligand activity	153	0.455875	1.63641	0.000155243	0.00397131	0.00332734	2302	tags=31%	list=18%	signal=26%	ENSMUSG00000018927/ENSMUSG00000048583/ENSMUSG00000035000/ENSMUSG00000029417/ENSMUSG00000014813/ENSMUSG00000057967/ENSMUSG00000024810/ENSMUSG00000035385/ENSMUSG00000019122/ENSMUSG00000020053/ENSMUSG00000053469/ENSMUSG00000021702/ENSMUSG00000040794/ENSMUSG00000059327/ENSMUSG00000021835/ENSMUSG00000031875/ENSMUSG00000061100/ENSMUSG00000029373/ENSMUSG00000008999/ENSMUSG00000041120/ENSMUSG00000028064/…
GO:0071346	BP	GO:0071346	cellular response to interferon-gamma	83	0.520585	1.76616	0.000155682	0.00397131	0.00332734	3420	tags=45%	list=27%	signal=33%	ENSMUSG00000018927/ENSMUSG00000041515/ENSMUSG00000031165/ENSMUSG00000105096/ENSMUSG00000004626/ENSMUSG00000073421/ENSMUSG00000035385/ENSMUSG00000019122/ENSMUSG00000052688/ENSMUSG00000024411/ENSMUSG00000074129/ENSMUSG00000056737/ENSMUSG00000060550/ENSMUSG00000030055/ENSMUSG00000057666/ENSMUSG00000026712/ENSMUSG00000021262/ENSMUSG00000059552/ENSMUSG00000029860/ENSMUSG00000094686/ENSMUSG00000031504/…
GO:0002695	BP	GO:0002695	negative regulation of leukocyte activation	113	0.488113	1.71002	0.000159097	0.00402057	0.00336861	2800	tags=38%	list=22%	signal=30%	ENSMUSG00000049103/ENSMUSG00000030579/ENSMUSG00000022901/ENSMUSG00000037922/ENSMUSG00000005413/ENSMUSG00000038147/ENSMUSG00000034652/ENSMUSG00000004266/ENSMUSG00000026656/ENSMUSG00000073421/ENSMUSG00000047139/ENSMUSG00000036594/ENSMUSG00000035914/ENSMUSG00000021835/ENSMUSG00000020101/ENSMUSG00000020644/ENSMUSG00000017009/ENSMUSG00000022952/ENSMUSG00000031264/ENSMUSG00000063281/ENSMUSG00000031628/…
GO:0002285	BP	GO:0002285	lymphocyte activation involved in immune response	112	0.491214	1.71973	0.000159202	0.00402057	0.00336861	2647	tags=43%	list=21%	signal=34%	ENSMUSG00000049103/ENSMUSG00000058715/ENSMUSG00000032202/ENSMUSG00000068220/ENSMUSG00000030707/ENSMUSG00000026177/ENSMUSG00000021998/ENSMUSG00000026395/ENSMUSG00000028064/ENSMUSG00000035356/ENSMUSG00000022797/ENSMUSG00000029570/ENSMUSG00000026786/ENSMUSG00000038608/ENSMUSG00000053175/ENSMUSG00000063281/ENSMUSG00000024610/ENSMUSG00000018169/ENSMUSG00000031093/ENSMUSG00000023249/ENSMUSG00000037405/…
GO:0006403	BP	GO:0006403	RNA localization	165	-0.304621	-1.57082	0.000159345	0.00402057	0.00336861	3577	tags=45%	list=28%	signal=33%	ENSMUSG00000024491/ENSMUSG00000026020/ENSMUSG00000039536/ENSMUSG00000025872/ENSMUSG00000071172/ENSMUSG00000074182/ENSMUSG00000037933/ENSMUSG00000020783/ENSMUSG00000053293/ENSMUSG00000074102/ENSMUSG00000058355/ENSMUSG00000024472/ENSMUSG00000001150/ENSMUSG00000116564/ENSMUSG00000029405/ENSMUSG00000015023/ENSMUSG00000028430/ENSMUSG00000055531/ENSMUSG00000039630/ENSMUSG00000022685/ENSMUSG00000005481/…
GO:0036503	BP	GO:0036503	ERAD pathway	88	-0.38524	-1.80767	0.000161229	0.00405342	0.00339612	3055	tags=42%	list=24%	signal=32%	ENSMUSG00000024350/ENSMUSG00000046404/ENSMUSG00000020109/ENSMUSG00000036646/ENSMUSG00000026142/ENSMUSG00000039703/ENSMUSG00000031751/ENSMUSG00000042104/ENSMUSG00000074212/ENSMUSG00000024807/ENSMUSG00000019295/ENSMUSG00000039100/ENSMUSG00000042797/ENSMUSG00000020311/ENSMUSG00000005312/ENSMUSG00000039474/ENSMUSG00000005262/ENSMUSG00000030104/ENSMUSG00000050148/ENSMUSG00000078622/ENSMUSG00000035235/…
GO:0032946	BP	GO:0032946	positive regulation of mononuclear cell proliferation	77	0.524101	1.76231	0.000166264	0.00416497	0.00348959	2344	tags=36%	list=19%	signal=30%	ENSMUSG00000049103/ENSMUSG00000022901/ENSMUSG00000048583/ENSMUSG00000024397/ENSMUSG00000076617/ENSMUSG00000030707/ENSMUSG00000047139/ENSMUSG00000022488/ENSMUSG00000020053/ENSMUSG00000035914/ENSMUSG00000026395/ENSMUSG00000022797/ENSMUSG00000115338/ENSMUSG00000030793/ENSMUSG00000024610/ENSMUSG00000022885/ENSMUSG00000030744/ENSMUSG00000032041/ENSMUSG00000005465/ENSMUSG00000022528/ENSMUSG00000000732/…
GO:0001914	BP	GO:0001914	regulation of T cell mediated cytotoxicity	24	0.701741	1.95046	0.000167286	0.00417556	0.00349846	2152	tags=58%	list=17%	signal=48%	ENSMUSG00000026395/ENSMUSG00000060550/ENSMUSG00000056116/ENSMUSG00000115338/ENSMUSG00000061232/ENSMUSG00000073409/ENSMUSG00000029468/ENSMUSG00000060802/ENSMUSG00000073411/ENSMUSG00000035929/ENSMUSG00000079491/ENSMUSG00000026471/ENSMUSG00000067212/ENSMUSG00000022221
GO:0071222	BP	GO:0071222	cellular response to lipopolysaccharide	121	0.478604	1.6869	0.000168356	0.00418727	0.00350827	2298	tags=29%	list=18%	signal=24%	ENSMUSG00000052336/ENSMUSG00000022901/ENSMUSG00000021423/ENSMUSG00000018774/ENSMUSG00000041515/ENSMUSG00000030653/ENSMUSG00000029417/ENSMUSG00000038147/ENSMUSG00000105096/ENSMUSG00000037379/ENSMUSG00000035385/ENSMUSG00000112148/ENSMUSG00000051439/ENSMUSG00000037411/ENSMUSG00000029373/ENSMUSG00000018920/ENSMUSG00000016024/ENSMUSG00000022500/ENSMUSG00000030793/ENSMUSG00000060802/ENSMUSG00000044786/…
GO:0045785	BP	GO:0045785	positive regulation of cell adhesion	295	0.40115	1.48898	0.000171011	0.00423814	0.0035509	2344	tags=28%	list=19%	signal=24%	ENSMUSG00000049103/ENSMUSG00000022901/ENSMUSG00000048583/ENSMUSG00000036353/ENSMUSG00000037649/ENSMUSG00000035000/ENSMUSG00000024397/ENSMUSG00000068220/ENSMUSG00000021136/ENSMUSG00000030707/ENSMUSG00000000290/ENSMUSG00000041959/ENSMUSG00000015396/ENSMUSG00000004266/ENSMUSG00000056529/ENSMUSG00000079227/ENSMUSG00000073421/ENSMUSG00000035385/ENSMUSG00000047139/ENSMUSG00000036594/ENSMUSG00000033730/…
GO:0034660	BP	GO:0034660	ncRNA metabolic process	408	-0.235763	-1.34215	0.000176035	0.00434719	0.00364226	3379	tags=38%	list=27%	signal=29%	ENSMUSG00000039826/ENSMUSG00000035202/ENSMUSG00000004040/ENSMUSG00000023051/ENSMUSG00000057541/ENSMUSG00000030400/ENSMUSG00000003808/ENSMUSG00000116564/ENSMUSG00000021023/ENSMUSG00000031527/ENSMUSG00000028430/ENSMUSG00000014980/ENSMUSG00000041235/ENSMUSG00000013736/ENSMUSG00000025899/ENSMUSG00000034610/ENSMUSG00000022685/ENSMUSG00000038279/ENSMUSG00000047583/ENSMUSG00000057421/ENSMUSG00000036698/…
GO:0034453	BP	GO:0034453	microtubule anchoring	21	-0.641802	-2.15105	0.000178747	0.00439857	0.00368531	3512	tags=67%	list=28%	signal=48%	ENSMUSG00000037933/ENSMUSG00000037234/ENSMUSG00000031865/ENSMUSG00000038039/ENSMUSG00000068115/ENSMUSG00000031592/ENSMUSG00000039952/ENSMUSG00000069135/ENSMUSG00000064302/ENSMUSG00000033671/ENSMUSG00000021068/ENSMUSG00000033392/ENSMUSG00000018395/ENSMUSG00000038903
GO:2000147	BP	GO:2000147	positive regulation of cell motility	438	0.376891	1.41482	0.000180153	0.00441756	0.00370122	1882	tags=23%	list=15%	signal=20%	ENSMUSG00000049103/ENSMUSG00000052336/ENSMUSG00000079293/ENSMUSG00000034845/ENSMUSG00000048583/ENSMUSG00000048779/ENSMUSG00000036353/ENSMUSG00000038418/ENSMUSG00000033220/ENSMUSG00000024397/ENSMUSG00000057967/ENSMUSG00000005413/ENSMUSG00000024965/ENSMUSG00000030707/ENSMUSG00000056529/ENSMUSG00000035385/ENSMUSG00000030774/ENSMUSG00000022488/ENSMUSG00000020053/ENSMUSG00000028480/ENSMUSG00000034786/…
GO:0002474	BP	GO:0002474	antigen processing and presentation of peptide antigen via MHC class I	26	0.672535	1.89863	0.000180932	0.0044211	0.00370418	1746	tags=50%	list=14%	signal=43%	ENSMUSG00000059498/ENSMUSG00000058715/ENSMUSG00000031838/ENSMUSG00000060550/ENSMUSG00000056116/ENSMUSG00000061232/ENSMUSG00000073409/ENSMUSG00000060802/ENSMUSG00000073411/ENSMUSG00000035929/ENSMUSG00000079491/ENSMUSG00000026471/ENSMUSG00000067212
GO:0090026	BP	GO:0090026	positive regulation of monocyte chemotaxis	11	0.835959	1.9456	0.000181793	0.0044266	0.00370879	525	tags=45%	list=4%	signal=44%	ENSMUSG00000049103/ENSMUSG00000024397/ENSMUSG00000035385/ENSMUSG00000023913/ENSMUSG00000037411
GO:0006623	BP	GO:0006623	protein targeting to vacuole	32	-0.553403	-2.08106	0.000184227	0.00447022	0.00374534	2619	tags=66%	list=21%	signal=52%	ENSMUSG00000003581/ENSMUSG00000015656/ENSMUSG00000066306/ENSMUSG00000016534/ENSMUSG00000020198/ENSMUSG00000038039/ENSMUSG00000035311/ENSMUSG00000068747/ENSMUSG00000021706/ENSMUSG00000029426/ENSMUSG00000046230/ENSMUSG00000056234/ENSMUSG00000025793/ENSMUSG00000032216/ENSMUSG00000027534/ENSMUSG00000020220/ENSMUSG00000048832/ENSMUSG00000041236/ENSMUSG00000049313/ENSMUSG00000035284/ENSMUSG00000032571
GO:0002286	BP	GO:0002286	T cell activation involved in immune response	54	0.570544	1.82925	0.000185858	0.00447355	0.00374814	2647	tags=54%	list=21%	signal=43%	ENSMUSG00000049103/ENSMUSG00000058715/ENSMUSG00000032202/ENSMUSG00000026177/ENSMUSG00000021998/ENSMUSG00000028064/ENSMUSG00000035356/ENSMUSG00000026786/ENSMUSG00000053175/ENSMUSG00000063281/ENSMUSG00000024610/ENSMUSG00000037405/ENSMUSG00000042677/ENSMUSG00000059552/ENSMUSG00000030748/ENSMUSG00000028495/ENSMUSG00000002603/ENSMUSG00000037992/ENSMUSG00000039377/ENSMUSG00000039899/ENSMUSG00000028042/…
GO:0070664	BP	GO:0070664	negative regulation of leukocyte proliferation	54	0.570693	1.82973	0.000185858	0.00447355	0.00374814	1665	tags=35%	list=13%	signal=31%	ENSMUSG00000030579/ENSMUSG00000022901/ENSMUSG00000034652/ENSMUSG00000004266/ENSMUSG00000024810/ENSMUSG00000026656/ENSMUSG00000073421/ENSMUSG00000047139/ENSMUSG00000036594/ENSMUSG00000035914/ENSMUSG00000021835/ENSMUSG00000020101/ENSMUSG00000017009/ENSMUSG00000031264/ENSMUSG00000031628/ENSMUSG00000014453/ENSMUSG00000090958/ENSMUSG00000001123/ENSMUSG00000002603
GO:0045055	BP	GO:0045055	regulated exocytosis	153	0.453734	1.62873	0.000186291	0.00447355	0.00374814	1647	tags=24%	list=13%	signal=21%	ENSMUSG00000049103/ENSMUSG00000030786/ENSMUSG00000058715/ENSMUSG00000033220/ENSMUSG00000032202/ENSMUSG00000005413/ENSMUSG00000038147/ENSMUSG00000034652/ENSMUSG00000030707/ENSMUSG00000000290/ENSMUSG00000020120/ENSMUSG00000004626/ENSMUSG00000056529/ENSMUSG00000052889/ENSMUSG00000025867/ENSMUSG00000017412/ENSMUSG00000024300/ENSMUSG00000020431/ENSMUSG00000078816/ENSMUSG00000034656/ENSMUSG00000024112/…
GO:0071675	BP	GO:0071675	regulation of mononuclear cell migration	37	0.615865	1.85736	0.000196623	0.00470544	0.00394242	1855	tags=43%	list=15%	signal=37%	ENSMUSG00000049103/ENSMUSG00000024397/ENSMUSG00000035385/ENSMUSG00000049130/ENSMUSG00000023913/ENSMUSG00000037411/ENSMUSG00000040152/ENSMUSG00000041120/ENSMUSG00000040552/ENSMUSG00000024621/ENSMUSG00000042190/ENSMUSG00000025314/ENSMUSG00000009281/ENSMUSG00000063065/ENSMUSG00000002603/ENSMUSG00000073888
GO:0015370	MF	GO:0015370	solute:sodium symporter activity	20	-0.655965	-2.16668	0.000198906	0.00473258	0.00396515	806	tags=45%	list=6%	signal=42%	ENSMUSG00000022462/ENSMUSG00000021733/ENSMUSG00000027397/ENSMUSG00000029321/ENSMUSG00000024597/ENSMUSG00000070570/ENSMUSG00000023828/ENSMUSG00000089774/ENSMUSG00000024935
GO:0038202	BP	GO:0038202	TORC1 signaling	44	-0.488619	-1.99088	0.000199116	0.00473258	0.00396515	2219	tags=43%	list=18%	signal=36%	ENSMUSG00000070934/ENSMUSG00000024170/ENSMUSG00000028300/ENSMUSG00000025583/ENSMUSG00000002496/ENSMUSG00000028991/ENSMUSG00000037331/ENSMUSG00000049323/ENSMUSG00000034218/ENSMUSG00000025759/ENSMUSG00000021306/ENSMUSG00000038332/ENSMUSG00000047496/ENSMUSG00000032009/ENSMUSG00000024493/ENSMUSG00000032633/ENSMUSG00000004815/ENSMUSG00000049092/ENSMUSG00000041658
GO:0031060	BP	GO:0031060	regulation of histone methylation	58	-0.429933	-1.86003	0.000202762	0.00480284	0.00402402	3213	tags=50%	list=25%	signal=37%	ENSMUSG00000034160/ENSMUSG00000020063/ENSMUSG00000003437/ENSMUSG00000004099/ENSMUSG00000036940/ENSMUSG00000021039/ENSMUSG00000000902/ENSMUSG00000006932/ENSMUSG00000006307/ENSMUSG00000027304/ENSMUSG00000002028/ENSMUSG00000024193/ENSMUSG00000026917/ENSMUSG00000036202/ENSMUSG00000028309/ENSMUSG00000037486/ENSMUSG00000030619/ENSMUSG00000029111/ENSMUSG00000047824/ENSMUSG00000024201/ENSMUSG00000053470/…
GO:0043028	MF	GO:0043028	cysteine-type endopeptidase regulator activity involved in apoptotic process	28	0.661527	1.8942	0.000204538	0.00482849	0.00404551	2335	tags=46%	list=18%	signal=38%	ENSMUSG00000036781/ENSMUSG00000071203/ENSMUSG00000032359/ENSMUSG00000078942/ENSMUSG00000020372/ENSMUSG00000018909/ENSMUSG00000027859/ENSMUSG00000003644/ENSMUSG00000032000/ENSMUSG00000024959/ENSMUSG00000031451/ENSMUSG00000045827/ENSMUSG00000028282
GO:0051168	BP	GO:0051168	nuclear export	130	-0.331726	-1.65582	0.000205507	0.00483497	0.00405094	3910	tags=53%	list=31%	signal=37%	ENSMUSG00000052533/ENSMUSG00000027893/ENSMUSG00000019715/ENSMUSG00000033411/ENSMUSG00000043733/ENSMUSG00000026027/ENSMUSG00000024491/ENSMUSG00000025872/ENSMUSG00000071172/ENSMUSG00000024604/ENSMUSG00000032855/ENSMUSG00000034203/ENSMUSG00000053293/ENSMUSG00000074102/ENSMUSG00000058355/ENSMUSG00000001150/ENSMUSG00000116564/ENSMUSG00000026667/ENSMUSG00000015023/ENSMUSG00000028430/ENSMUSG00000055531/…
GO:0045637	BP	GO:0045637	regulation of myeloid cell differentiation	153	0.452316	1.62364	0.00020699	0.0048434	0.00405801	1713	tags=25%	list=14%	signal=22%	ENSMUSG00000021250/ENSMUSG00000030579/ENSMUSG00000030786/ENSMUSG00000002111/ENSMUSG00000036896/ENSMUSG00000035692/ENSMUSG00000030157/ENSMUSG00000022488/ENSMUSG00000018654/ENSMUSG00000052688/ENSMUSG00000029373/ENSMUSG00000027339/ENSMUSG00000001288/ENSMUSG00000020644/ENSMUSG00000022831/ENSMUSG00000037465/ENSMUSG00000022952/ENSMUSG00000024621/ENSMUSG00000032020/ENSMUSG00000060802/ENSMUSG00000024610/…
GO:0005518	MF	GO:0005518	collagen binding	57	0.563693	1.82259	0.000207256	0.0048434	0.00405801	3256	tags=56%	list=26%	signal=42%	ENSMUSG00000031849/ENSMUSG00000035000/ENSMUSG00000050578/ENSMUSG00000021388/ENSMUSG00000038642/ENSMUSG00000030774/ENSMUSG00000028111/ENSMUSG00000021702/ENSMUSG00000035493/ENSMUSG00000040152/ENSMUSG00000036446/ENSMUSG00000001930/ENSMUSG00000018593/ENSMUSG00000020241/ENSMUSG00000024529/ENSMUSG00000032243/ENSMUSG00000028600/ENSMUSG00000017446/ENSMUSG00000001119/ENSMUSG00000017344/ENSMUSG00000020473/…
GO:0004842	MF	GO:0004842	ubiquitin-protein transferase activity	338	-0.24497	-1.36866	0.000208821	0.00486365	0.00407497	3855	tags=41%	list=31%	signal=29%	ENSMUSG00000014349/ENSMUSG00000039159/ENSMUSG00000036782/ENSMUSG00000055401/ENSMUSG00000029833/ENSMUSG00000028086/ENSMUSG00000029397/ENSMUSG00000026988/ENSMUSG00000035357/ENSMUSG00000031935/ENSMUSG00000018923/ENSMUSG00000026429/ENSMUSG00000022184/ENSMUSG00000018548/ENSMUSG00000056537/ENSMUSG00000034342/ENSMUSG00000027598/ENSMUSG00000033107/ENSMUSG00000029577/ENSMUSG00000025217/ENSMUSG00000031314/…
GO:2001252	BP	GO:2001252	positive regulation of chromosome organization	165	-0.300304	-1.54856	0.000214456	0.00497823	0.00417097	3929	tags=53%	list=31%	signal=37%	ENSMUSG00000066306/ENSMUSG00000000708/ENSMUSG00000022974/ENSMUSG00000026778/ENSMUSG00000049717/ENSMUSG00000018974/ENSMUSG00000035086/ENSMUSG00000022184/ENSMUSG00000015697/ENSMUSG00000020484/ENSMUSG00000023951/ENSMUSG00000025060/ENSMUSG00000042557/ENSMUSG00000030007/ENSMUSG00000038909/ENSMUSG00000020538/ENSMUSG00000034160/ENSMUSG00000029472/ENSMUSG00000020063/ENSMUSG00000039630/ENSMUSG00000022685/…
GO:0003724	MF	GO:0003724	RNA helicase activity	29	-0.564826	-2.07186	0.000216649	0.00501244	0.00419964	4030	tags=69%	list=32%	signal=47%	ENSMUSG00000019432/ENSMUSG00000058301/ENSMUSG00000020076/ENSMUSG00000032480/ENSMUSG00000015023/ENSMUSG00000005481/ENSMUSG00000020075/ENSMUSG00000020719/ENSMUSG00000015365/ENSMUSG00000000787/ENSMUSG00000034653/ENSMUSG00000069045/ENSMUSG00000016018/ENSMUSG00000042699/ENSMUSG00000027770/ENSMUSG00000002227/ENSMUSG00000027905/ENSMUSG00000024831/ENSMUSG00000003660/ENSMUSG00000042426
GO:0050851	BP	GO:0050851	antigen receptor-mediated signaling pathway	98	0.498712	1.7228	0.000226237	0.00521694	0.00437097	2625	tags=34%	list=21%	signal=27%	ENSMUSG00000058099/ENSMUSG00000076617/ENSMUSG00000034652/ENSMUSG00000004266/ENSMUSG00000076609/ENSMUSG00000026656/ENSMUSG00000002699/ENSMUSG00000022488/ENSMUSG00000052889/ENSMUSG00000035914/ENSMUSG00000031377/ENSMUSG00000037731/ENSMUSG00000026395/ENSMUSG00000017412/ENSMUSG00000031875/ENSMUSG00000003352/ENSMUSG00000061132/ENSMUSG00000035356/ENSMUSG00000032011/ENSMUSG00000014453/ENSMUSG00000025314/…
GO:0005746	CC	GO:0005746	mitochondrial respirasome	75	0.523427	1.75434	0.000233569	0.00535059	0.00448295	2908	tags=48%	list=23%	signal=37%	ENSMUSG00000083380/ENSMUSG00000021606/ENSMUSG00000064360/ENSMUSG00000022820/ENSMUSG00000044894/ENSMUSG00000032330/ENSMUSG00000074218/ENSMUSG00000024038/ENSMUSG00000035674/ENSMUSG00000064367/ENSMUSG00000113902/ENSMUSG00000064345/ENSMUSG00000064351/ENSMUSG00000020022/ENSMUSG00000064363/ENSMUSG00000022450/ENSMUSG00000041881/ENSMUSG00000016427/ENSMUSG00000022354/ENSMUSG00000030785/ENSMUSG00000064370/…
GO:0050671	BP	GO:0050671	positive regulation of lymphocyte proliferation	75	0.52398	1.7562	0.000233569	0.00535059	0.00448295	2344	tags=36%	list=19%	signal=29%	ENSMUSG00000049103/ENSMUSG00000022901/ENSMUSG00000048583/ENSMUSG00000024397/ENSMUSG00000076617/ENSMUSG00000030707/ENSMUSG00000047139/ENSMUSG00000022488/ENSMUSG00000020053/ENSMUSG00000035914/ENSMUSG00000026395/ENSMUSG00000022797/ENSMUSG00000115338/ENSMUSG00000030793/ENSMUSG00000024610/ENSMUSG00000030744/ENSMUSG00000032041/ENSMUSG00000005465/ENSMUSG00000022528/ENSMUSG00000000732/ENSMUSG00000067212/…
GO:0032729	BP	GO:0032729	positive regulation of interferon-gamma production	36	0.622035	1.86656	0.00023643	0.00539275	0.00451828	1543	tags=36%	list=12%	signal=32%	ENSMUSG00000049103/ENSMUSG00000041515/ENSMUSG00000026177/ENSMUSG00000051439/ENSMUSG00000035914/ENSMUSG00000040522/ENSMUSG00000044583/ENSMUSG00000060550/ENSMUSG00000022952/ENSMUSG00000053175/ENSMUSG00000030793/ENSMUSG00000079685/ENSMUSG00000005465
GO:0008033	BP	GO:0008033	tRNA processing	115	-0.349443	-1.70984	0.000236959	0.00539275	0.00451828	1926	tags=27%	list=15%	signal=23%	ENSMUSG00000044221/ENSMUSG00000021595/ENSMUSG00000074890/ENSMUSG00000028331/ENSMUSG00000024271/ENSMUSG00000001783/ENSMUSG00000037149/ENSMUSG00000021420/ENSMUSG00000022325/ENSMUSG00000032342/ENSMUSG00000036941/ENSMUSG00000021550/ENSMUSG00000022704/ENSMUSG00000053286/ENSMUSG00000027185/ENSMUSG00000031960/ENSMUSG00000020648/ENSMUSG00000060950/ENSMUSG00000027167/ENSMUSG00000020549/ENSMUSG00000023938/…
GO:0060350	BP	GO:0060350	endochondral bone morphogenesis	45	0.587583	1.83133	0.000238635	0.0054024	0.00452636	2216	tags=38%	list=18%	signal=31%	ENSMUSG00000031849/ENSMUSG00000014813/ENSMUSG00000057967/ENSMUSG00000050578/ENSMUSG00000050860/ENSMUSG00000025402/ENSMUSG00000054675/ENSMUSG00000021835/ENSMUSG00000040152/ENSMUSG00000001288/ENSMUSG00000050295/ENSMUSG00000031906/ENSMUSG00000000957/ENSMUSG00000028047/ENSMUSG00000037992/ENSMUSG00000070436/ENSMUSG00000002881
GO:0071219	BP	GO:0071219	cellular response to molecule of bacterial origin	128	0.477771	1.692	0.000238935	0.0054024	0.00452636	1782	tags=25%	list=14%	signal=22%	ENSMUSG00000052336/ENSMUSG00000022901/ENSMUSG00000021423/ENSMUSG00000018774/ENSMUSG00000041515/ENSMUSG00000030653/ENSMUSG00000029417/ENSMUSG00000038147/ENSMUSG00000105096/ENSMUSG00000037379/ENSMUSG00000026656/ENSMUSG00000035385/ENSMUSG00000112148/ENSMUSG00000051439/ENSMUSG00000037411/ENSMUSG00000029373/ENSMUSG00000018920/ENSMUSG00000016024/ENSMUSG00000022500/ENSMUSG00000030793/ENSMUSG00000060802/…
GO:0072329	BP	GO:0072329	monocarboxylic acid catabolic process	89	-0.375222	-1.76398	0.000243675	0.00549175	0.00460122	2307	tags=44%	list=18%	signal=36%	ENSMUSG00000032047/ENSMUSG00000036138/ENSMUSG00000028223/ENSMUSG00000003809/ENSMUSG00000026853/ENSMUSG00000038894/ENSMUSG00000019883/ENSMUSG00000025465/ENSMUSG00000028607/ENSMUSG00000028991/ENSMUSG00000028937/ENSMUSG00000021240/ENSMUSG00000026664/ENSMUSG00000025745/ENSMUSG00000055980/ENSMUSG00000090150/ENSMUSG00000047866/ENSMUSG00000023963/ENSMUSG00000019806/ENSMUSG00000031958/ENSMUSG00000042010/…
GO:0032886	BP	GO:0032886	regulation of microtubule-based process	190	-0.288306	-1.51827	0.000245727	0.00552015	0.00462502	3512	tags=37%	list=28%	signal=27%	ENSMUSG00000037933/ENSMUSG00000032855/ENSMUSG00000027274/ENSMUSG00000021750/ENSMUSG00000031161/ENSMUSG00000034252/ENSMUSG00000031865/ENSMUSG00000032435/ENSMUSG00000037443/ENSMUSG00000039630/ENSMUSG00000033900/ENSMUSG00000014158/ENSMUSG00000028243/ENSMUSG00000017686/ENSMUSG00000028896/ENSMUSG00000036087/ENSMUSG00000050697/ENSMUSG00000056267/ENSMUSG00000006932/ENSMUSG00000048799/ENSMUSG00000090877/…
GO:0022853	MF	GO:0022853	active ion transmembrane transporter activity	104	-0.347217	-1.67548	0.000255312	0.00571702	0.00478996	1971	tags=34%	list=16%	signal=29%	ENSMUSG00000005299/ENSMUSG00000037344/ENSMUSG00000025790/ENSMUSG00000022295/ENSMUSG00000006576/ENSMUSG00000000605/ENSMUSG00000038023/ENSMUSG00000027340/ENSMUSG00000019302/ENSMUSG00000025393/ENSMUSG00000040441/ENSMUSG00000019210/ENSMUSG00000025938/ENSMUSG00000033793/ENSMUSG00000032114/ENSMUSG00000033792/ENSMUSG00000022462/ENSMUSG00000021733/ENSMUSG00000017765/ENSMUSG00000004319/ENSMUSG00000027397/…
GO:0043302	BP	GO:0043302	positive regulation of leukocyte degranulation	18	0.725428	1.89586	0.000259446	0.00579097	0.00485192	838	tags=33%	list=7%	signal=31%	ENSMUSG00000030786/ENSMUSG00000058715/ENSMUSG00000000290/ENSMUSG00000004626/ENSMUSG00000056529/ENSMUSG00000041616
GO:1903307	BP	GO:1903307	positive regulation of regulated secretory pathway	32	0.638233	1.87467	0.000263349	0.00585931	0.00490918	1585	tags=31%	list=13%	signal=27%	ENSMUSG00000030786/ENSMUSG00000058715/ENSMUSG00000032202/ENSMUSG00000000290/ENSMUSG00000004626/ENSMUSG00000056529/ENSMUSG00000024112/ENSMUSG00000041616/ENSMUSG00000030748/ENSMUSG00000031840
GO:0002475	BP	GO:0002475	antigen processing and presentation via MHC class Ib	15	0.759665	1.90714	0.00026636	0.00590743	0.00494949	1746	tags=60%	list=14%	signal=52%	ENSMUSG00000060550/ENSMUSG00000056116/ENSMUSG00000061232/ENSMUSG00000073409/ENSMUSG00000060802/ENSMUSG00000073411/ENSMUSG00000035929/ENSMUSG00000079491/ENSMUSG00000067212
GO:0030545	MF	GO:0030545	receptor regulator activity	169	0.439039	1.58655	0.000267231	0.00590793	0.00494992	2302	tags=30%	list=18%	signal=25%	ENSMUSG00000018927/ENSMUSG00000048583/ENSMUSG00000035000/ENSMUSG00000030772/ENSMUSG00000029417/ENSMUSG00000014813/ENSMUSG00000057967/ENSMUSG00000024810/ENSMUSG00000035385/ENSMUSG00000019122/ENSMUSG00000039956/ENSMUSG00000020053/ENSMUSG00000053469/ENSMUSG00000021702/ENSMUSG00000040794/ENSMUSG00000059327/ENSMUSG00000021835/ENSMUSG00000031875/ENSMUSG00000061100/ENSMUSG00000029373/ENSMUSG00000008999/…
GO:0030546	MF	GO:0030546	signaling receptor activator activity	156	0.446618	1.60529	0.000268731	0.00592229	0.00496195	2302	tags=31%	list=18%	signal=25%	ENSMUSG00000018927/ENSMUSG00000048583/ENSMUSG00000035000/ENSMUSG00000029417/ENSMUSG00000014813/ENSMUSG00000057967/ENSMUSG00000024810/ENSMUSG00000035385/ENSMUSG00000019122/ENSMUSG00000020053/ENSMUSG00000053469/ENSMUSG00000021702/ENSMUSG00000040794/ENSMUSG00000059327/ENSMUSG00000021835/ENSMUSG00000031875/ENSMUSG00000061100/ENSMUSG00000029373/ENSMUSG00000008999/ENSMUSG00000041120/ENSMUSG00000028064/…
GO:0043484	BP	GO:0043484	regulation of RNA splicing	129	-0.316636	-1.58068	0.000275085	0.00604319	0.00506324	4679	tags=58%	list=37%	signal=37%	ENSMUSG00000037197/ENSMUSG00000031157/ENSMUSG00000028676/ENSMUSG00000028609/ENSMUSG00000021134/ENSMUSG00000018379/ENSMUSG00000069833/ENSMUSG00000057113/ENSMUSG00000071337/ENSMUSG00000018765/ENSMUSG00000027763/ENSMUSG00000048109/ENSMUSG00000021047/ENSMUSG00000058392/ENSMUSG00000015656/ENSMUSG00000032078/ENSMUSG00000024735/ENSMUSG00000005198/ENSMUSG00000035851/ENSMUSG00000026701/ENSMUSG00000018974/…
GO:1903305	BP	GO:1903305	regulation of regulated secretory pathway	110	0.480276	1.67865	0.000276449	0.00605405	0.00507234	1647	tags=25%	list=13%	signal=22%	ENSMUSG00000049103/ENSMUSG00000030786/ENSMUSG00000058715/ENSMUSG00000033220/ENSMUSG00000032202/ENSMUSG00000005413/ENSMUSG00000038147/ENSMUSG00000034652/ENSMUSG00000000290/ENSMUSG00000004626/ENSMUSG00000056529/ENSMUSG00000052889/ENSMUSG00000025867/ENSMUSG00000017412/ENSMUSG00000020431/ENSMUSG00000078816/ENSMUSG00000034656/ENSMUSG00000024112/ENSMUSG00000041616/ENSMUSG00000019433/ENSMUSG00000053158/…
GO:0072666	BP	GO:0072666	establishment of protein localization to vacuole	39	-0.489181	-1.93562	0.000281317	0.00613281	0.00513833	3929	tags=64%	list=31%	signal=44%	ENSMUSG00000003581/ENSMUSG00000015656/ENSMUSG00000066306/ENSMUSG00000016534/ENSMUSG00000115987/ENSMUSG00000020198/ENSMUSG00000078656/ENSMUSG00000038039/ENSMUSG00000035311/ENSMUSG00000068747/ENSMUSG00000021706/ENSMUSG00000029426/ENSMUSG00000046230/ENSMUSG00000056234/ENSMUSG00000025793/ENSMUSG00000032216/ENSMUSG00000026718/ENSMUSG00000027534/ENSMUSG00000020220/ENSMUSG00000048832/ENSMUSG00000041236/…
GO:0015293	MF	GO:0015293	symporter activity	61	-0.427158	-1.86674	0.000281807	0.00613281	0.00513833	806	tags=25%	list=6%	signal=23%	ENSMUSG00000022462/ENSMUSG00000021733/ENSMUSG00000017765/ENSMUSG00000027397/ENSMUSG00000017756/ENSMUSG00000027822/ENSMUSG00000029321/ENSMUSG00000032902/ENSMUSG00000022464/ENSMUSG00000024597/ENSMUSG00000070570/ENSMUSG00000023828/ENSMUSG00000089774/ENSMUSG00000063873/ENSMUSG00000024935
GO:0005777	CC	GO:0005777	peroxisome	119	-0.32688	-1.61094	0.000284792	0.0061593	0.00516052	2383	tags=33%	list=19%	signal=27%	ENSMUSG00000031767/ENSMUSG00000022210/ENSMUSG00000027222/ENSMUSG00000005907/ENSMUSG00000036138/ENSMUSG00000039428/ENSMUSG00000006517/ENSMUSG00000022789/ENSMUSG00000031278/ENSMUSG00000026853/ENSMUSG00000032883/ENSMUSG00000042410/ENSMUSG00000022244/ENSMUSG00000018733/ENSMUSG00000021240/ENSMUSG00000002763/ENSMUSG00000025224/ENSMUSG00000026664/ENSMUSG00000063428/ENSMUSG00000090150/ENSMUSG00000047866/…
GO:0042579	CC	GO:0042579	microbody	119	-0.32688	-1.61094	0.000284792	0.0061593	0.00516052	2383	tags=33%	list=19%	signal=27%	ENSMUSG00000031767/ENSMUSG00000022210/ENSMUSG00000027222/ENSMUSG00000005907/ENSMUSG00000036138/ENSMUSG00000039428/ENSMUSG00000006517/ENSMUSG00000022789/ENSMUSG00000031278/ENSMUSG00000026853/ENSMUSG00000032883/ENSMUSG00000042410/ENSMUSG00000022244/ENSMUSG00000018733/ENSMUSG00000021240/ENSMUSG00000002763/ENSMUSG00000025224/ENSMUSG00000026664/ENSMUSG00000063428/ENSMUSG00000090150/ENSMUSG00000047866/…
GO:1902107	BP	GO:1902107	positive regulation of leukocyte differentiation	108	0.483942	1.68863	0.00028761	0.00620099	0.00519545	2418	tags=36%	list=19%	signal=29%	ENSMUSG00000021250/ENSMUSG00000049103/ENSMUSG00000030579/ENSMUSG00000030786/ENSMUSG00000037649/ENSMUSG00000015396/ENSMUSG00000036594/ENSMUSG00000033730/ENSMUSG00000022488/ENSMUSG00000018654/ENSMUSG00000026395/ENSMUSG00000029373/ENSMUSG00000020101/ENSMUSG00000020644/ENSMUSG00000035356/ENSMUSG00000022831/ENSMUSG00000115338/ENSMUSG00000037465/ENSMUSG00000022952/ENSMUSG00000024621/ENSMUSG00000024610/…
GO:0032945	BP	GO:0032945	negative regulation of mononuclear cell proliferation	51	0.569198	1.80906	0.000292922	0.00626772	0.00525137	1665	tags=35%	list=13%	signal=31%	ENSMUSG00000030579/ENSMUSG00000022901/ENSMUSG00000034652/ENSMUSG00000004266/ENSMUSG00000026656/ENSMUSG00000073421/ENSMUSG00000047139/ENSMUSG00000036594/ENSMUSG00000035914/ENSMUSG00000021835/ENSMUSG00000020101/ENSMUSG00000017009/ENSMUSG00000031264/ENSMUSG00000031628/ENSMUSG00000014453/ENSMUSG00000090958/ENSMUSG00000001123/ENSMUSG00000002603
GO:0050672	BP	GO:0050672	negative regulation of lymphocyte proliferation	51	0.569198	1.80906	0.000292922	0.00626772	0.00525137	1665	tags=35%	list=13%	signal=31%	ENSMUSG00000030579/ENSMUSG00000022901/ENSMUSG00000034652/ENSMUSG00000004266/ENSMUSG00000026656/ENSMUSG00000073421/ENSMUSG00000047139/ENSMUSG00000036594/ENSMUSG00000035914/ENSMUSG00000021835/ENSMUSG00000020101/ENSMUSG00000017009/ENSMUSG00000031264/ENSMUSG00000031628/ENSMUSG00000014453/ENSMUSG00000090958/ENSMUSG00000001123/ENSMUSG00000002603
GO:0048771	BP	GO:0048771	tissue remodeling	129	0.464291	1.64536	0.000293406	0.00626772	0.00525137	3134	tags=40%	list=25%	signal=31%	ENSMUSG00000049103/ENSMUSG00000033220/ENSMUSG00000038642/ENSMUSG00000047139/ENSMUSG00000000318/ENSMUSG00000028111/ENSMUSG00000057722/ENSMUSG00000020053/ENSMUSG00000021702/ENSMUSG00000057789/ENSMUSG00000054675/ENSMUSG00000027009/ENSMUSG00000032492/ENSMUSG00000027339/ENSMUSG00000022797/ENSMUSG00000050295/ENSMUSG00000031980/ENSMUSG00000024621/ENSMUSG00000029468/ENSMUSG00000032020/ENSMUSG00000026185/…
GO:0042744	BP	GO:0042744	hydrogen peroxide catabolic process	14	0.77067	1.90436	0.000297047	0.00632609	0.00530027	265	tags=29%	list=2%	signal=28%	ENSMUSG00000069919/ENSMUSG00000052305/ENSMUSG00000073940/ENSMUSG00000063856
GO:1903977	BP	GO:1903977	positive regulation of glial cell migration	10	0.824027	1.87303	0.000298187	0.00633102	0.0053044	34	tags=30%	list=0%	signal=30%	ENSMUSG00000049103/ENSMUSG00000052336/ENSMUSG00000036353
GO:0120227	MF	GO:0120227	acyl-CoA binding	21	-0.628255	-2.10564	0.000300514	0.00636103	0.00532954	2811	tags=57%	list=22%	signal=44%	ENSMUSG00000028603/ENSMUSG00000026499/ENSMUSG00000033610/ENSMUSG00000003809/ENSMUSG00000028937/ENSMUSG00000027710/ENSMUSG00000025745/ENSMUSG00000029545/ENSMUSG00000026003/ENSMUSG00000018574/ENSMUSG00000026781/ENSMUSG00000062908
GO:0045619	BP	GO:0045619	regulation of lymphocyte differentiation	120	0.468232	1.64914	0.00030571	0.00643649	0.00539276	2344	tags=32%	list=19%	signal=26%	ENSMUSG00000063415/ENSMUSG00000049103/ENSMUSG00000037649/ENSMUSG00000058099/ENSMUSG00000015396/ENSMUSG00000004266/ENSMUSG00000047139/ENSMUSG00000036594/ENSMUSG00000033730/ENSMUSG00000022488/ENSMUSG00000018654/ENSMUSG00000026395/ENSMUSG00000021835/ENSMUSG00000020101/ENSMUSG00000020644/ENSMUSG00000035356/ENSMUSG00000044258/ENSMUSG00000115338/ENSMUSG00000022952/ENSMUSG00000063281/ENSMUSG00000024610/…
GO:0046459	BP	GO:0046459	short-chain fatty acid metabolic process	10	-0.793486	-2.10367	0.000306598	0.00643649	0.00539276	2617	tags=100%	list=21%	signal=79%	ENSMUSG00000040618/ENSMUSG00000021786/ENSMUSG00000054474/ENSMUSG00000026853/ENSMUSG00000026664/ENSMUSG00000027452/ENSMUSG00000029545/ENSMUSG00000056973/ENSMUSG00000052392
GO:0010498	BP	GO:0010498	proteasomal protein catabolic process	410	-0.234928	-1.34213	0.000306851	0.00643649	0.00539276	3099	tags=32%	list=25%	signal=25%	ENSMUSG00000020708/ENSMUSG00000042350/ENSMUSG00000032481/ENSMUSG00000024350/ENSMUSG00000022214/ENSMUSG00000046404/ENSMUSG00000027272/ENSMUSG00000028243/ENSMUSG00000020109/ENSMUSG00000029203/ENSMUSG00000020982/ENSMUSG00000036646/ENSMUSG00000026142/ENSMUSG00000040351/ENSMUSG00000039703/ENSMUSG00000020720/ENSMUSG00000006932/ENSMUSG00000042997/ENSMUSG00000005362/ENSMUSG00000024576/ENSMUSG00000045078/…
GO:0008528	MF	GO:0008528	G protein-coupled peptide receptor activity	32	0.63377	1.86156	0.000313511	0.00655643	0.00549326	1291	tags=38%	list=10%	signal=34%	ENSMUSG00000049103/ENSMUSG00000052336/ENSMUSG00000034353/ENSMUSG00000058396/ENSMUSG00000044534/ENSMUSG00000079227/ENSMUSG00000079355/ENSMUSG00000032492/ENSMUSG00000052821/ENSMUSG00000001240/ENSMUSG00000022206/ENSMUSG00000025532
GO:0007599	BP	GO:0007599	hemostasis	98	0.492271	1.70055	0.000323196	0.00673873	0.00564599	1829	tags=29%	list=14%	signal=25%	ENSMUSG00000031849/ENSMUSG00000036353/ENSMUSG00000058715/ENSMUSG00000032202/ENSMUSG00000024965/ENSMUSG00000020120/ENSMUSG00000004266/ENSMUSG00000002985/ENSMUSG00000039109/ENSMUSG00000112148/ENSMUSG00000037411/ENSMUSG00000029373/ENSMUSG00000048120/ENSMUSG00000040152/ENSMUSG00000000552/ENSMUSG00000025188/ENSMUSG00000056220/ENSMUSG00000032020/ENSMUSG00000001930/ENSMUSG00000014453/ENSMUSG00000030342/…
GO:0032677	BP	GO:0032677	regulation of interleukin-8 production	47	0.589923	1.85216	0.000326463	0.00678654	0.00568606	3026	tags=49%	list=24%	signal=37%	ENSMUSG00000051439/ENSMUSG00000040522/ENSMUSG00000026395/ENSMUSG00000044583/ENSMUSG00000037411/ENSMUSG00000055633/ENSMUSG00000074361/ENSMUSG00000016024/ENSMUSG00000053175/ENSMUSG00000018909/ENSMUSG00000087260/ENSMUSG00000030793/ENSMUSG00000024610/ENSMUSG00000032041/ENSMUSG00000035279/ENSMUSG00000010047/ENSMUSG00000055994/ENSMUSG00000024659/ENSMUSG00000039942/ENSMUSG00000041187/ENSMUSG00000003032/…
GO:0043032	BP	GO:0043032	positive regulation of macrophage activation	18	0.722443	1.88806	0.000327721	0.00679241	0.00569097	1603	tags=56%	list=13%	signal=49%	ENSMUSG00000024810/ENSMUSG00000026069/ENSMUSG00000040152/ENSMUSG00000034957/ENSMUSG00000030560/ENSMUSG00000056220/ENSMUSG00000016024/ENSMUSG00000079685/ENSMUSG00000030748/ENSMUSG00000001123
GO:0045071	BP	GO:0045071	negative regulation of viral genome replication	42	0.589864	1.81817	0.000337362	0.00697147	0.005841	1421	tags=33%	list=11%	signal=30%	ENSMUSG00000035692/ENSMUSG00000060591/ENSMUSG00000039236/ENSMUSG00000025491/ENSMUSG00000046718/ENSMUSG00000032712/ENSMUSG00000066800/ENSMUSG00000025492/ENSMUSG00000041827/ENSMUSG00000052776/ENSMUSG00000029561/ENSMUSG00000024844/ENSMUSG00000024691/ENSMUSG00000042677
GO:0032637	BP	GO:0032637	interleukin-8 production	50	0.570663	1.80862	0.000340499	0.0070155	0.00587788	3026	tags=46%	list=24%	signal=35%	ENSMUSG00000051439/ENSMUSG00000040522/ENSMUSG00000026395/ENSMUSG00000044583/ENSMUSG00000037411/ENSMUSG00000055633/ENSMUSG00000074361/ENSMUSG00000016024/ENSMUSG00000053175/ENSMUSG00000018909/ENSMUSG00000087260/ENSMUSG00000030793/ENSMUSG00000024610/ENSMUSG00000032041/ENSMUSG00000035279/ENSMUSG00000010047/ENSMUSG00000055994/ENSMUSG00000024659/ENSMUSG00000039942/ENSMUSG00000041187/ENSMUSG00000003032/…
GO:0045335	CC	GO:0045335	phagocytic vesicle	95	0.496094	1.70844	0.000356707	0.00732774	0.0061395	2441	tags=35%	list=19%	signal=28%	ENSMUSG00000046805/ENSMUSG00000031165/ENSMUSG00000030707/ENSMUSG00000004626/ENSMUSG00000026177/ENSMUSG00000038642/ENSMUSG00000015340/ENSMUSG00000052160/ENSMUSG00000052688/ENSMUSG00000044583/ENSMUSG00000056737/ENSMUSG00000036908/ENSMUSG00000060550/ENSMUSG00000061232/ENSMUSG00000056515/ENSMUSG00000030055/ENSMUSG00000001750/ENSMUSG00000060802/ENSMUSG00000002059/ENSMUSG00000073411/ENSMUSG00000019832/…
GO:0007062	BP	GO:0007062	sister chromatid cohesion	36	-0.516309	-1.99987	0.000359792	0.00736938	0.00617438	4123	tags=67%	list=33%	signal=45%	ENSMUSG00000024943/ENSMUSG00000041408/ENSMUSG00000038902/ENSMUSG00000028086/ENSMUSG00000022698/ENSMUSG00000034021/ENSMUSG00000048170/ENSMUSG00000021597/ENSMUSG00000006932/ENSMUSG00000022141/ENSMUSG00000022314/ENSMUSG00000007564/ENSMUSG00000024742/ENSMUSG00000028820/ENSMUSG00000031529/ENSMUSG00000029202/ENSMUSG00000020415/ENSMUSG00000031928/ENSMUSG00000022105/ENSMUSG00000041133/ENSMUSG00000037286/…
GO:0070665	BP	GO:0070665	positive regulation of leukocyte proliferation	86	0.504213	1.71733	0.000361086	0.0073742	0.00617842	2531	tags=37%	list=20%	signal=30%	ENSMUSG00000049103/ENSMUSG00000022901/ENSMUSG00000048583/ENSMUSG00000024397/ENSMUSG00000076617/ENSMUSG00000030707/ENSMUSG00000047139/ENSMUSG00000022488/ENSMUSG00000020053/ENSMUSG00000035914/ENSMUSG00000026395/ENSMUSG00000022797/ENSMUSG00000115338/ENSMUSG00000024621/ENSMUSG00000030793/ENSMUSG00000024610/ENSMUSG00000022885/ENSMUSG00000030744/ENSMUSG00000032041/ENSMUSG00000005465/ENSMUSG00000022528/…
GO:0031503	BP	GO:0031503	protein-containing complex localization	213	-0.271425	-1.44582	0.000377188	0.00766237	0.00641986	1907	tags=40%	list=15%	signal=34%	ENSMUSG00000058355/ENSMUSG00000001150/ENSMUSG00000116564/ENSMUSG00000027652/ENSMUSG00000034152/ENSMUSG00000015023/ENSMUSG00000028430/ENSMUSG00000039630/ENSMUSG00000033577/ENSMUSG00000005481/ENSMUSG00000026812/ENSMUSG00000068206/ENSMUSG00000024258/ENSMUSG00000030098/ENSMUSG00000028552/ENSMUSG00000046709/ENSMUSG00000026932/ENSMUSG00000034274/ENSMUSG00000002031/ENSMUSG00000004771/ENSMUSG00000047454/…
GO:0002428	BP	GO:0002428	antigen processing and presentation of peptide antigen via MHC class Ib	12	0.792599	1.88599	0.000377397	0.00766237	0.00641986	1746	tags=75%	list=14%	signal=65%	ENSMUSG00000060550/ENSMUSG00000056116/ENSMUSG00000061232/ENSMUSG00000073409/ENSMUSG00000060802/ENSMUSG00000073411/ENSMUSG00000035929/ENSMUSG00000079491/ENSMUSG00000067212
GO:0032007	BP	GO:0032007	negative regulation of TOR signaling	41	-0.473667	-1.89849	0.000386641	0.00782723	0.00655799	1759	tags=37%	list=14%	signal=32%	ENSMUSG00000002496/ENSMUSG00000021109/ENSMUSG00000022419/ENSMUSG00000034218/ENSMUSG00000028518/ENSMUSG00000038332/ENSMUSG00000023977/ENSMUSG00000047496/ENSMUSG00000032009/ENSMUSG00000022812/ENSMUSG00000055116/ENSMUSG00000035992/ENSMUSG00000032633/ENSMUSG00000031337/ENSMUSG00000010057
GO:0050665	BP	GO:0050665	hydrogen peroxide biosynthetic process	12	0.790799	1.88171	0.000391912	0.00791094	0.00662813	277	tags=33%	list=2%	signal=33%	ENSMUSG00000032315/ENSMUSG00000015950/ENSMUSG00000015340/ENSMUSG00000062012
GO:0002573	BP	GO:0002573	myeloid leukocyte differentiation	148	0.44639	1.59865	0.00040451	0.00812442	0.00680699	3422	tags=42%	list=27%	signal=31%	ENSMUSG00000021250/ENSMUSG00000030579/ENSMUSG00000030786/ENSMUSG00000058715/ENSMUSG00000002111/ENSMUSG00000036896/ENSMUSG00000030157/ENSMUSG00000058818/ENSMUSG00000052837/ENSMUSG00000018654/ENSMUSG00000052384/ENSMUSG00000021835/ENSMUSG00000029373/ENSMUSG00000027339/ENSMUSG00000020644/ENSMUSG00000034957/ENSMUSG00000022797/ENSMUSG00000022831/ENSMUSG00000037465/ENSMUSG00000022952/ENSMUSG00000024621/…
GO:0033006	BP	GO:0033006	regulation of mast cell activation involved in immune response	24	0.670321	1.86313	0.000404821	0.00812442	0.00680699	1515	tags=42%	list=12%	signal=37%	ENSMUSG00000058715/ENSMUSG00000033220/ENSMUSG00000005413/ENSMUSG00000038147/ENSMUSG00000034652/ENSMUSG00000004626/ENSMUSG00000041616/ENSMUSG00000053158/ENSMUSG00000014453/ENSMUSG00000030748
GO:0098609	BP	GO:0098609	cell-cell adhesion	464	0.366692	1.3784	0.000410246	0.00820386	0.00687355	2348	tags=25%	list=19%	signal=21%	ENSMUSG00000049103/ENSMUSG00000052336/ENSMUSG00000031849/ENSMUSG00000030786/ENSMUSG00000022901/ENSMUSG00000048583/ENSMUSG00000036353/ENSMUSG00000033220/ENSMUSG00000037649/ENSMUSG00000035000/ENSMUSG00000024397/ENSMUSG00000068220/ENSMUSG00000048218/ENSMUSG00000024965/ENSMUSG00000034652/ENSMUSG00000030707/ENSMUSG00000000290/ENSMUSG00000020120/ENSMUSG00000015396/ENSMUSG00000004266/ENSMUSG00000056529/…
GO:0005747	CC	GO:0005747	mitochondrial respiratory chain complex I	48	0.571123	1.7984	0.000413492	0.00820386	0.00687355	2908	tags=54%	list=23%	signal=42%	ENSMUSG00000083380/ENSMUSG00000021606/ENSMUSG00000064360/ENSMUSG00000022820/ENSMUSG00000024038/ENSMUSG00000035674/ENSMUSG00000064367/ENSMUSG00000113902/ENSMUSG00000064345/ENSMUSG00000020022/ENSMUSG00000064363/ENSMUSG00000022450/ENSMUSG00000041881/ENSMUSG00000016427/ENSMUSG00000022354/ENSMUSG00000037152/ENSMUSG00000065947/ENSMUSG00000029632/ENSMUSG00000064341/ENSMUSG00000026032/ENSMUSG00000025204/…
GO:0030964	CC	GO:0030964	NADH dehydrogenase complex	48	0.571123	1.7984	0.000413492	0.00820386	0.00687355	2908	tags=54%	list=23%	signal=42%	ENSMUSG00000083380/ENSMUSG00000021606/ENSMUSG00000064360/ENSMUSG00000022820/ENSMUSG00000024038/ENSMUSG00000035674/ENSMUSG00000064367/ENSMUSG00000113902/ENSMUSG00000064345/ENSMUSG00000020022/ENSMUSG00000064363/ENSMUSG00000022450/ENSMUSG00000041881/ENSMUSG00000016427/ENSMUSG00000022354/ENSMUSG00000037152/ENSMUSG00000065947/ENSMUSG00000029632/ENSMUSG00000064341/ENSMUSG00000026032/ENSMUSG00000025204/…
GO:0045271	CC	GO:0045271	respiratory chain complex I	48	0.571123	1.7984	0.000413492	0.00820386	0.00687355	2908	tags=54%	list=23%	signal=42%	ENSMUSG00000083380/ENSMUSG00000021606/ENSMUSG00000064360/ENSMUSG00000022820/ENSMUSG00000024038/ENSMUSG00000035674/ENSMUSG00000064367/ENSMUSG00000113902/ENSMUSG00000064345/ENSMUSG00000020022/ENSMUSG00000064363/ENSMUSG00000022450/ENSMUSG00000041881/ENSMUSG00000016427/ENSMUSG00000022354/ENSMUSG00000037152/ENSMUSG00000065947/ENSMUSG00000029632/ENSMUSG00000064341/ENSMUSG00000026032/ENSMUSG00000025204/…
GO:0008285	BP	GO:0008285	negative regulation of cell population proliferation	490	0.36311	1.36665	0.000430181	0.00849036	0.00711359	3145	tags=32%	list=25%	signal=25%	ENSMUSG00000000031/ENSMUSG00000030579/ENSMUSG00000022901/ENSMUSG00000024397/ENSMUSG00000029919/ENSMUSG00000005413/ENSMUSG00000034652/ENSMUSG00000004266/ENSMUSG00000090084/ENSMUSG00000024810/ENSMUSG00000079227/ENSMUSG00000026656/ENSMUSG00000002985/ENSMUSG00000031838/ENSMUSG00000073421/ENSMUSG00000030774/ENSMUSG00000047139/ENSMUSG00000036594/ENSMUSG00000020053/ENSMUSG00000028909/ENSMUSG00000025492/…
GO:0040017	BP	GO:0040017	positive regulation of locomotion	445	0.369644	1.38809	0.00043037	0.00849036	0.00711359	1882	tags=22%	list=15%	signal=20%	ENSMUSG00000049103/ENSMUSG00000052336/ENSMUSG00000079293/ENSMUSG00000034845/ENSMUSG00000048583/ENSMUSG00000048779/ENSMUSG00000036353/ENSMUSG00000038418/ENSMUSG00000033220/ENSMUSG00000024397/ENSMUSG00000057967/ENSMUSG00000005413/ENSMUSG00000024965/ENSMUSG00000030707/ENSMUSG00000056529/ENSMUSG00000035385/ENSMUSG00000030774/ENSMUSG00000022488/ENSMUSG00000020053/ENSMUSG00000028480/ENSMUSG00000034786/…
GO:0002761	BP	GO:0002761	regulation of myeloid leukocyte differentiation	87	0.499863	1.70472	0.000437096	0.0085987	0.00720436	2459	tags=36%	list=19%	signal=29%	ENSMUSG00000021250/ENSMUSG00000030579/ENSMUSG00000030786/ENSMUSG00000036896/ENSMUSG00000030157/ENSMUSG00000018654/ENSMUSG00000029373/ENSMUSG00000027339/ENSMUSG00000020644/ENSMUSG00000022831/ENSMUSG00000037465/ENSMUSG00000022952/ENSMUSG00000024621/ENSMUSG00000032020/ENSMUSG00000024610/ENSMUSG00000053158/ENSMUSG00000040274/ENSMUSG00000027562/ENSMUSG00000028101/ENSMUSG00000020857/ENSMUSG00000074622/…
GO:0001776	BP	GO:0001776	leukocyte homeostasis	81	0.504195	1.70546	0.00044048	0.00864086	0.00723968	2635	tags=41%	list=21%	signal=32%	ENSMUSG00000049103/ENSMUSG00000030786/ENSMUSG00000058715/ENSMUSG00000030707/ENSMUSG00000058818/ENSMUSG00000026656/ENSMUSG00000035385/ENSMUSG00000047139/ENSMUSG00000112148/ENSMUSG00000022488/ENSMUSG00000057789/ENSMUSG00000036111/ENSMUSG00000029468/ENSMUSG00000038608/ENSMUSG00000001750/ENSMUSG00000031628/ENSMUSG00000024610/ENSMUSG00000031093/ENSMUSG00000003873/ENSMUSG00000039936/ENSMUSG00000028495/…
GO:0033044	BP	GO:0033044	regulation of chromosome organization	299	-0.243995	-1.34673	0.000445421	0.00871323	0.00730031	3570	tags=43%	list=28%	signal=32%	ENSMUSG00000015697/ENSMUSG00000020484/ENSMUSG00000023951/ENSMUSG00000041997/ENSMUSG00000055660/ENSMUSG00000025060/ENSMUSG00000091337/ENSMUSG00000029554/ENSMUSG00000034252/ENSMUSG00000042557/ENSMUSG00000036181/ENSMUSG00000030007/ENSMUSG00000032435/ENSMUSG00000038909/ENSMUSG00000024472/ENSMUSG00000116564/ENSMUSG00000026496/ENSMUSG00000020538/ENSMUSG00000051316/ENSMUSG00000034160/ENSMUSG00000029472/…
GO:0045123	BP	GO:0045123	cellular extravasation	44	0.578011	1.79478	0.000455024	0.00887616	0.00743683	802	tags=23%	list=6%	signal=21%	ENSMUSG00000049103/ENSMUSG00000052336/ENSMUSG00000030786/ENSMUSG00000034845/ENSMUSG00000000290/ENSMUSG00000056529/ENSMUSG00000048163/ENSMUSG00000035385/ENSMUSG00000027009/ENSMUSG00000032011
GO:0032731	BP	GO:0032731	positive regulation of interleukin-1 beta production	36	0.610751	1.8327	0.000456604	0.0088821	0.0074418	2418	tags=44%	list=19%	signal=36%	ENSMUSG00000030579/ENSMUSG00000038418/ENSMUSG00000070873/ENSMUSG00000079227/ENSMUSG00000033538/ENSMUSG00000071203/ENSMUSG00000040522/ENSMUSG00000073489/ENSMUSG00000029468/ENSMUSG00000030793/ENSMUSG00000031934/ENSMUSG00000026536/ENSMUSG00000022575/ENSMUSG00000055994/ENSMUSG00000032688/ENSMUSG00000026029
GO:0006958	BP	GO:0006958	complement activation	classical pathway	14	0.758433	1.87413	0.000466787	0.00905489	0.00758658	196	tags=36%	list=2%	signal=35%	ENSMUSG00000036887/ENSMUSG00000036896/ENSMUSG00000036905/ENSMUSG00000076617/ENSMUSG00000076609
GO:0030217	BP	GO:0030217	T cell differentiation	175	0.429983	1.55679	0.000472066	0.00913185	0.00765106	2647	tags=33%	list=21%	signal=27%	ENSMUSG00000063415/ENSMUSG00000049103/ENSMUSG00000038418/ENSMUSG00000058715/ENSMUSG00000037649/ENSMUSG00000015396/ENSMUSG00000020143/ENSMUSG00000036594/ENSMUSG00000033730/ENSMUSG00000022488/ENSMUSG00000057722/ENSMUSG00000018654/ENSMUSG00000026395/ENSMUSG00000021835/ENSMUSG00000020101/ENSMUSG00000028064/ENSMUSG00000035356/ENSMUSG00000044258/ENSMUSG00000034116/ENSMUSG00000115338/ENSMUSG00000029570/…
GO:0051272	BP	GO:0051272	positive regulation of cellular component movement	452	0.368534	1.38436	0.000480379	0.00926693	0.00776423	1882	tags=22%	list=15%	signal=20%	ENSMUSG00000049103/ENSMUSG00000052336/ENSMUSG00000079293/ENSMUSG00000034845/ENSMUSG00000048583/ENSMUSG00000048779/ENSMUSG00000036353/ENSMUSG00000038418/ENSMUSG00000033220/ENSMUSG00000024397/ENSMUSG00000057967/ENSMUSG00000005413/ENSMUSG00000024965/ENSMUSG00000030707/ENSMUSG00000056529/ENSMUSG00000035385/ENSMUSG00000030774/ENSMUSG00000022488/ENSMUSG00000020053/ENSMUSG00000028480/ENSMUSG00000034786/…
GO:0042605	MF	GO:0042605	peptide antigen binding	16	0.735957	1.87507	0.000485821	0.00932027	0.00780892	1746	tags=62%	list=14%	signal=54%	ENSMUSG00000073421/ENSMUSG00000036594/ENSMUSG00000060550/ENSMUSG00000056116/ENSMUSG00000061232/ENSMUSG00000073409/ENSMUSG00000073411/ENSMUSG00000035929/ENSMUSG00000079491/ENSMUSG00000067212
GO:0090025	BP	GO:0090025	regulation of monocyte chemotaxis	16	0.737628	1.87933	0.000485821	0.00932027	0.00780892	591	tags=38%	list=5%	signal=36%	ENSMUSG00000049103/ENSMUSG00000024397/ENSMUSG00000035385/ENSMUSG00000023913/ENSMUSG00000037411/ENSMUSG00000041120
GO:0051236	BP	GO:0051236	establishment of RNA localization	144	-0.299614	-1.51738	0.000488567	0.00934721	0.00783149	3577	tags=44%	list=28%	signal=32%	ENSMUSG00000024491/ENSMUSG00000039536/ENSMUSG00000025872/ENSMUSG00000071172/ENSMUSG00000037933/ENSMUSG00000020783/ENSMUSG00000053293/ENSMUSG00000074102/ENSMUSG00000058355/ENSMUSG00000001150/ENSMUSG00000116564/ENSMUSG00000029405/ENSMUSG00000015023/ENSMUSG00000028430/ENSMUSG00000055531/ENSMUSG00000039630/ENSMUSG00000005481/ENSMUSG00000067150/ENSMUSG00000026812/ENSMUSG00000024258/ENSMUSG00000034274/…
GO:0034440	BP	GO:0034440	lipid oxidation	86	-0.371115	-1.73646	0.000498628	0.00951355	0.00797086	2812	tags=49%	list=22%	signal=38%	ENSMUSG00000050697/ENSMUSG00000028603/ENSMUSG00000036880/ENSMUSG00000053436/ENSMUSG00000030747/ENSMUSG00000024900/ENSMUSG00000032047/ENSMUSG00000036138/ENSMUSG00000028223/ENSMUSG00000003809/ENSMUSG00000026853/ENSMUSG00000038894/ENSMUSG00000019883/ENSMUSG00000025465/ENSMUSG00000028607/ENSMUSG00000028991/ENSMUSG00000021240/ENSMUSG00000029167/ENSMUSG00000026664/ENSMUSG00000025745/ENSMUSG00000055980/…
GO:0050855	BP	GO:0050855	regulation of B cell receptor signaling pathway	12	0.784877	1.86762	0.000508034	0.00964563	0.00808152	1116	tags=50%	list=9%	signal=46%	ENSMUSG00000058099/ENSMUSG00000034652/ENSMUSG00000026656/ENSMUSG00000052889/ENSMUSG00000031875/ENSMUSG00000014453
GO:0016529	CC	GO:0016529	sarcoplasmic reticulum	65	-0.404769	-1.79042	0.000508321	0.00964563	0.00808152	1598	tags=31%	list=13%	signal=27%	ENSMUSG00000032575/ENSMUSG00000069601/ENSMUSG00000038473/ENSMUSG00000047419/ENSMUSG00000020354/ENSMUSG00000026407/ENSMUSG00000000628/ENSMUSG00000021313/ENSMUSG00000075307/ENSMUSG00000040118/ENSMUSG00000053819/ENSMUSG00000038239/ENSMUSG00000042686/ENSMUSG00000038168/ENSMUSG00000034659/ENSMUSG00000020048/ENSMUSG00000029467/ENSMUSG00000061603/ENSMUSG00000033400/ENSMUSG00000007122
GO:0042446	BP	GO:0042446	hormone biosynthetic process	34	0.618458	1.83599	0.000510357	0.00965794	0.00809184	744	tags=29%	list=6%	signal=28%	ENSMUSG00000048583/ENSMUSG00000038418/ENSMUSG00000030772/ENSMUSG00000007682/ENSMUSG00000020053/ENSMUSG00000053469/ENSMUSG00000022150/ENSMUSG00000034656/ENSMUSG00000024112/ENSMUSG00000037936
GO:0015103	MF	GO:0015103	inorganic anion transmembrane transporter activity	58	-0.410683	-1.77675	0.000515719	0.00973298	0.0081547	2285	tags=36%	list=18%	signal=30%	ENSMUSG00000060961/ENSMUSG00000022094/ENSMUSG00000037344/ENSMUSG00000006576/ENSMUSG00000000605/ENSMUSG00000029862/ENSMUSG00000008892/ENSMUSG00000040441/ENSMUSG00000035189/ENSMUSG00000023959/ENSMUSG00000032114/ENSMUSG00000021733/ENSMUSG00000017765/ENSMUSG00000004319/ENSMUSG00000017756/ENSMUSG00000031105/ENSMUSG00000027884/ENSMUSG00000024597/ENSMUSG00000070570/ENSMUSG00000023828/ENSMUSG00000024935
GO:0008173	MF	GO:0008173	RNA methyltransferase activity	63	-0.416653	-1.83252	0.000520048	0.00978815	0.00820093	4141	tags=49%	list=33%	signal=33%	ENSMUSG00000021891/ENSMUSG00000009535/ENSMUSG00000044763/ENSMUSG00000041975/ENSMUSG00000031171/ENSMUSG00000036983/ENSMUSG00000006732/ENSMUSG00000055660/ENSMUSG00000025899/ENSMUSG00000038279/ENSMUSG00000047583/ENSMUSG00000034442/ENSMUSG00000037376/ENSMUSG00000028114/ENSMUSG00000022721/ENSMUSG00000022160/ENSMUSG00000026492/ENSMUSG00000029179/ENSMUSG00000021595/ENSMUSG00000074890/ENSMUSG00000028331/…
GO:0016209	MF	GO:0016209	antioxidant activity	54	0.55195	1.76963	0.000522727	0.00981205	0.00822096	1659	tags=28%	list=13%	signal=24%	ENSMUSG00000060063/ENSMUSG00000020377/ENSMUSG00000069919/ENSMUSG00000052305/ENSMUSG00000069917/ENSMUSG00000073940/ENSMUSG00000002985/ENSMUSG00000063856/ENSMUSG00000047250/ENSMUSG00000075706/ENSMUSG00000020810/ENSMUSG00000001663/ENSMUSG00000041571/ENSMUSG00000028597/ENSMUSG00000032802
GO:1902622	BP	GO:1902622	regulation of neutrophil migration	31	0.628708	1.83504	0.000529361	0.00985339	0.00825559	2557	tags=58%	list=20%	signal=46%	ENSMUSG00000033220/ENSMUSG00000035000/ENSMUSG00000073982/ENSMUSG00000022488/ENSMUSG00000021702/ENSMUSG00000049130/ENSMUSG00000039145/ENSMUSG00000040552/ENSMUSG00000074361/ENSMUSG00000016024/ENSMUSG00000024610/ENSMUSG00000031402/ENSMUSG00000032041/ENSMUSG00000055994/ENSMUSG00000039942/ENSMUSG00000026072/ENSMUSG00000021367/ENSMUSG00000032380
GO:0034212	MF	GO:0034212	peptide N-acetyltransferase activity	62	-0.410703	-1.80004	0.000529724	0.00985339	0.00825559	4608	tags=66%	list=36%	signal=42%	ENSMUSG00000022992/ENSMUSG00000028863/ENSMUSG00000010453/ENSMUSG00000029238/ENSMUSG00000030801/ENSMUSG00000038116/ENSMUSG00000042506/ENSMUSG00000055024/ENSMUSG00000041975/ENSMUSG00000063952/ENSMUSG00000018651/ENSMUSG00000000708/ENSMUSG00000022698/ENSMUSG00000027104/ENSMUSG00000053134/ENSMUSG00000031314/ENSMUSG00000038909/ENSMUSG00000001150/ENSMUSG00000021767/ENSMUSG00000020647/ENSMUSG00000034160/…
GO:0000375	BP	GO:0000375	RNA splicing	via transesterification reactions	243	-0.260805	-1.41093	0.000532004	0.00985339	0.00825559	3159	tags=35%	list=25%	signal=26%	ENSMUSG00000039630/ENSMUSG00000031370/ENSMUSG00000005481/ENSMUSG00000008658/ENSMUSG00000016921/ENSMUSG00000010608/ENSMUSG00000092341/ENSMUSG00000021039/ENSMUSG00000023110/ENSMUSG00000078676/ENSMUSG00000026234/ENSMUSG00000028114/ENSMUSG00000020719/ENSMUSG00000038132/ENSMUSG00000027628/ENSMUSG00000041297/ENSMUSG00000022120/ENSMUSG00000039148/ENSMUSG00000022160/ENSMUSG00000066148/ENSMUSG00000028409/…
GO:0000377	BP	GO:0000377	RNA splicing	via transesterification reactions with bulged adenosine as nucleophile	243	-0.260805	-1.41093	0.000532004	0.00985339	0.00825559	3159	tags=35%	list=25%	signal=26%	ENSMUSG00000039630/ENSMUSG00000031370/ENSMUSG00000005481/ENSMUSG00000008658/ENSMUSG00000016921/ENSMUSG00000010608/ENSMUSG00000092341/ENSMUSG00000021039/ENSMUSG00000023110/ENSMUSG00000078676/ENSMUSG00000026234/ENSMUSG00000028114/ENSMUSG00000020719/ENSMUSG00000038132/ENSMUSG00000027628/ENSMUSG00000041297/ENSMUSG00000022120/ENSMUSG00000039148/ENSMUSG00000022160/ENSMUSG00000066148/ENSMUSG00000028409/…
GO:0000398	BP	GO:0000398	mRNA splicing	via spliceosome	243	-0.260805	-1.41093	0.000532004	0.00985339	0.00825559	3159	tags=35%	list=25%	signal=26%	ENSMUSG00000039630/ENSMUSG00000031370/ENSMUSG00000005481/ENSMUSG00000008658/ENSMUSG00000016921/ENSMUSG00000010608/ENSMUSG00000092341/ENSMUSG00000021039/ENSMUSG00000023110/ENSMUSG00000078676/ENSMUSG00000026234/ENSMUSG00000028114/ENSMUSG00000020719/ENSMUSG00000038132/ENSMUSG00000027628/ENSMUSG00000041297/ENSMUSG00000022120/ENSMUSG00000039148/ENSMUSG00000022160/ENSMUSG00000066148/ENSMUSG00000028409/…
GO:0002698	BP	GO:0002698	negative regulation of immune effector process	88	0.493865	1.68646	0.000534433	0.00987212	0.00827128	2344	tags=35%	list=19%	signal=29%	ENSMUSG00000049103/ENSMUSG00000048583/ENSMUSG00000005413/ENSMUSG00000038147/ENSMUSG00000034652/ENSMUSG00000030157/ENSMUSG00000004266/ENSMUSG00000024810/ENSMUSG00000026656/ENSMUSG00000017830/ENSMUSG00000040952/ENSMUSG00000026395/ENSMUSG00000060216/ENSMUSG00000020101/ENSMUSG00000063281/ENSMUSG00000021253/ENSMUSG00000023249/ENSMUSG00000042677/ENSMUSG00000030748/ENSMUSG00000001123/ENSMUSG00000002603/…
GO:0032715	BP	GO:0032715	negative regulation of interleukin-6 production	30	0.63436	1.83999	0.000544324	0.0100282	0.00840209	2276	tags=53%	list=18%	signal=44%	ENSMUSG00000037922/ENSMUSG00000038147/ENSMUSG00000004266/ENSMUSG00000047139/ENSMUSG00000022488/ENSMUSG00000024411/ENSMUSG00000060216/ENSMUSG00000074361/ENSMUSG00000018909/ENSMUSG00000030341/ENSMUSG00000042677/ENSMUSG00000005465/ENSMUSG00000030921/ENSMUSG00000031451/ENSMUSG00000026288/ENSMUSG00000032312
GO:0043304	BP	GO:0043304	regulation of mast cell degranulation	23	0.67609	1.86249	0.000565276	0.0103868	0.00870248	1515	tags=43%	list=12%	signal=38%	ENSMUSG00000058715/ENSMUSG00000033220/ENSMUSG00000005413/ENSMUSG00000038147/ENSMUSG00000034652/ENSMUSG00000004626/ENSMUSG00000041616/ENSMUSG00000053158/ENSMUSG00000014453/ENSMUSG00000030748
GO:0002763	BP	GO:0002763	positive regulation of myeloid leukocyte differentiation	40	0.589668	1.80234	0.000571206	0.0104681	0.00877063	1243	tags=32%	list=10%	signal=29%	ENSMUSG00000021250/ENSMUSG00000030579/ENSMUSG00000030786/ENSMUSG00000018654/ENSMUSG00000029373/ENSMUSG00000020644/ENSMUSG00000022831/ENSMUSG00000037465/ENSMUSG00000022952/ENSMUSG00000024621/ENSMUSG00000024610/ENSMUSG00000053158/ENSMUSG00000027562
GO:0005844	CC	GO:0005844	polysome	64	0.53162	1.74648	0.000578586	0.0105755	0.00886061	1977	tags=41%	list=16%	signal=34%	ENSMUSG00000062328/ENSMUSG00000049517/ENSMUSG00000073702/ENSMUSG00000079641/ENSMUSG00000009927/ENSMUSG00000057322/ENSMUSG00000048758/ENSMUSG00000062647/ENSMUSG00000059291/ENSMUSG00000018554/ENSMUSG00000059278/ENSMUSG00000003970/ENSMUSG00000045128/ENSMUSG00000098274/ENSMUSG00000034892/ENSMUSG00000067288/ENSMUSG00000017404/ENSMUSG00000039001/ENSMUSG00000030744/ENSMUSG00000058600/ENSMUSG00000037805/…
GO:0007596	BP	GO:0007596	blood coagulation	96	0.484891	1.67143	0.000583172	0.0106314	0.00890748	1829	tags=28%	list=14%	signal=24%	ENSMUSG00000031849/ENSMUSG00000036353/ENSMUSG00000058715/ENSMUSG00000032202/ENSMUSG00000024965/ENSMUSG00000020120/ENSMUSG00000004266/ENSMUSG00000002985/ENSMUSG00000039109/ENSMUSG00000112148/ENSMUSG00000037411/ENSMUSG00000029373/ENSMUSG00000048120/ENSMUSG00000040152/ENSMUSG00000025188/ENSMUSG00000056220/ENSMUSG00000032020/ENSMUSG00000001930/ENSMUSG00000014453/ENSMUSG00000030342/ENSMUSG00000025314/…
GO:0060349	BP	GO:0060349	bone morphogenesis	64	0.531115	1.74482	0.00058993	0.0107266	0.00898718	790	tags=20%	list=6%	signal=19%	ENSMUSG00000063415/ENSMUSG00000031849/ENSMUSG00000014813/ENSMUSG00000057967/ENSMUSG00000050578/ENSMUSG00000050860/ENSMUSG00000025402/ENSMUSG00000054675/ENSMUSG00000021835/ENSMUSG00000040152/ENSMUSG00000001288/ENSMUSG00000050295/ENSMUSG00000031906
GO:0050817	BP	GO:0050817	coagulation	99	0.479961	1.65942	0.000592098	0.0107379	0.00899671	1829	tags=27%	list=14%	signal=24%	ENSMUSG00000031849/ENSMUSG00000036353/ENSMUSG00000058715/ENSMUSG00000032202/ENSMUSG00000024965/ENSMUSG00000020120/ENSMUSG00000004266/ENSMUSG00000002985/ENSMUSG00000039109/ENSMUSG00000112148/ENSMUSG00000037411/ENSMUSG00000029373/ENSMUSG00000048120/ENSMUSG00000040152/ENSMUSG00000025188/ENSMUSG00000056220/ENSMUSG00000032020/ENSMUSG00000001930/ENSMUSG00000014453/ENSMUSG00000030342/ENSMUSG00000025314/…
GO:0051250	BP	GO:0051250	negative regulation of lymphocyte activation	94	0.487078	1.67552	0.000595444	0.0107706	0.00902405	2800	tags=41%	list=22%	signal=33%	ENSMUSG00000030579/ENSMUSG00000022901/ENSMUSG00000037922/ENSMUSG00000034652/ENSMUSG00000004266/ENSMUSG00000026656/ENSMUSG00000073421/ENSMUSG00000047139/ENSMUSG00000036594/ENSMUSG00000035914/ENSMUSG00000021835/ENSMUSG00000020101/ENSMUSG00000020644/ENSMUSG00000017009/ENSMUSG00000022952/ENSMUSG00000031264/ENSMUSG00000063281/ENSMUSG00000031628/ENSMUSG00000024610/ENSMUSG00000023249/ENSMUSG00000014453/…
GO:0001653	MF	GO:0001653	peptide receptor activity	34	0.615534	1.82731	0.000609938	0.0110042	0.00921976	1291	tags=35%	list=10%	signal=32%	ENSMUSG00000049103/ENSMUSG00000052336/ENSMUSG00000034353/ENSMUSG00000058396/ENSMUSG00000044534/ENSMUSG00000079227/ENSMUSG00000079355/ENSMUSG00000032492/ENSMUSG00000052821/ENSMUSG00000001240/ENSMUSG00000022206/ENSMUSG00000025532
GO:0030225	BP	GO:0030225	macrophage differentiation	32	0.621227	1.82472	0.000627022	0.0112832	0.00945351	642	tags=28%	list=5%	signal=27%	ENSMUSG00000030786/ENSMUSG00000002111/ENSMUSG00000036896/ENSMUSG00000052384/ENSMUSG00000021835/ENSMUSG00000029373/ENSMUSG00000020644/ENSMUSG00000034957/ENSMUSG00000022831
GO:0017157	BP	GO:0017157	regulation of exocytosis	152	0.439518	1.57689	0.000642061	0.011524	0.0096553	2441	tags=30%	list=19%	signal=24%	ENSMUSG00000049103/ENSMUSG00000030786/ENSMUSG00000058715/ENSMUSG00000033220/ENSMUSG00000032202/ENSMUSG00000005413/ENSMUSG00000038147/ENSMUSG00000034652/ENSMUSG00000000290/ENSMUSG00000004626/ENSMUSG00000056529/ENSMUSG00000052889/ENSMUSG00000025867/ENSMUSG00000017412/ENSMUSG00000020431/ENSMUSG00000078816/ENSMUSG00000017009/ENSMUSG00000034656/ENSMUSG00000024112/ENSMUSG00000031906/ENSMUSG00000041616/…
GO:0098901	BP	GO:0098901	regulation of cardiac muscle cell action potential	25	-0.580328	-2.04309	0.000648845	0.0116026	0.00972116	2469	tags=60%	list=20%	signal=48%	ENSMUSG00000031137/ENSMUSG00000032826/ENSMUSG00000038260/ENSMUSG00000022770/ENSMUSG00000041957/ENSMUSG00000069601/ENSMUSG00000054889/ENSMUSG00000021313/ENSMUSG00000032338/ENSMUSG00000053819/ENSMUSG00000060843/ENSMUSG00000051331/ENSMUSG00000022865/ENSMUSG00000029467/ENSMUSG00000021870
GO:0042100	BP	GO:0042100	B cell proliferation	48	0.564106	1.77631	0.000649773	0.0116026	0.00972116	2526	tags=46%	list=20%	signal=37%	ENSMUSG00000030579/ENSMUSG00000076617/ENSMUSG00000034652/ENSMUSG00000026656/ENSMUSG00000047139/ENSMUSG00000022488/ENSMUSG00000026395/ENSMUSG00000022797/ENSMUSG00000031264/ENSMUSG00000031628/ENSMUSG00000024610/ENSMUSG00000014453/ENSMUSG00000003873/ENSMUSG00000032041/ENSMUSG00000029084/ENSMUSG00000031497/ENSMUSG00000026288/ENSMUSG00000047123/ENSMUSG00000057329/ENSMUSG00000020167/ENSMUSG00000042228/…
GO:0005884	CC	GO:0005884	actin filament	113	0.465368	1.63034	0.000689421	0.0122409	0.010256	901	tags=17%	list=7%	signal=16%	ENSMUSG00000031827/ENSMUSG00000033220/ENSMUSG00000024397/ENSMUSG00000031165/ENSMUSG00000030707/ENSMUSG00000044534/ENSMUSG00000020388/ENSMUSG00000022090/ENSMUSG00000021998/ENSMUSG00000030774/ENSMUSG00000021493/ENSMUSG00000036402/ENSMUSG00000033066/ENSMUSG00000024300/ENSMUSG00000024835/ENSMUSG00000034675/ENSMUSG00000022831/ENSMUSG00000034593/ENSMUSG00000031799
GO:0016236	BP	GO:0016236	macroautophagy	194	-0.278891	-1.47106	0.000690194	0.0122409	0.010256	3479	tags=41%	list=28%	signal=30%	ENSMUSG00000029020/ENSMUSG00000035354/ENSMUSG00000031161/ENSMUSG00000068329/ENSMUSG00000023460/ENSMUSG00000034354/ENSMUSG00000035629/ENSMUSG00000026672/ENSMUSG00000020063/ENSMUSG00000057554/ENSMUSG00000042628/ENSMUSG00000026812/ENSMUSG00000046404/ENSMUSG00000043940/ENSMUSG00000028243/ENSMUSG00000021468/ENSMUSG00000037204/ENSMUSG00000015837/ENSMUSG00000033382/ENSMUSG00000047554/ENSMUSG00000029592/…
GO:0035097	CC	GO:0035097	histone methyltransferase complex	72	-0.383857	-1.73507	0.000690792	0.0122409	0.010256	3811	tags=54%	list=30%	signal=38%	ENSMUSG00000059436/ENSMUSG00000038369/ENSMUSG00000053754/ENSMUSG00000018548/ENSMUSG00000031314/ENSMUSG00000037369/ENSMUSG00000017548/ENSMUSG00000009575/ENSMUSG00000051316/ENSMUSG00000020063/ENSMUSG00000057421/ENSMUSG00000023110/ENSMUSG00000030232/ENSMUSG00000018921/ENSMUSG00000006307/ENSMUSG00000002028/ENSMUSG00000025332/ENSMUSG00000020246/ENSMUSG00000033943/ENSMUSG00000024193/ENSMUSG00000026917/…
GO:0005539	MF	GO:0005539	glycosaminoglycan binding	120	0.458189	1.61377	0.000748464	0.0132173	0.011074	2226	tags=32%	list=18%	signal=27%	ENSMUSG00000031849/ENSMUSG00000030786/ENSMUSG00000021136/ENSMUSG00000002985/ENSMUSG00000035385/ENSMUSG00000030787/ENSMUSG00000021702/ENSMUSG00000048758/ENSMUSG00000060594/ENSMUSG00000026395/ENSMUSG00000072115/ENSMUSG00000021835/ENSMUSG00000029373/ENSMUSG00000040152/ENSMUSG00000008999/ENSMUSG00000025784/ENSMUSG00000030417/ENSMUSG00000089736/ENSMUSG00000031375/ENSMUSG00000027750/ENSMUSG00000016918/…
GO:0033003	BP	GO:0033003	regulation of mast cell activation	29	0.628969	1.81306	0.000750359	0.0132173	0.011074	1515	tags=38%	list=12%	signal=33%	ENSMUSG00000058715/ENSMUSG00000033220/ENSMUSG00000005413/ENSMUSG00000038147/ENSMUSG00000034652/ENSMUSG00000004626/ENSMUSG00000041616/ENSMUSG00000053158/ENSMUSG00000014453/ENSMUSG00000028341/ENSMUSG00000030748
GO:0004601	MF	GO:0004601	peroxidase activity	32	0.61838	1.81636	0.000752427	0.0132173	0.011074	1502	tags=38%	list=12%	signal=33%	ENSMUSG00000060063/ENSMUSG00000020377/ENSMUSG00000069919/ENSMUSG00000052305/ENSMUSG00000069917/ENSMUSG00000073940/ENSMUSG00000063856/ENSMUSG00000047250/ENSMUSG00000075706/ENSMUSG00000020810/ENSMUSG00000001663/ENSMUSG00000028597
GO:0022804	MF	GO:0022804	active transmembrane transporter activity	191	-0.274924	-1.44748	0.000753484	0.0132173	0.011074	1971	tags=28%	list=16%	signal=24%	ENSMUSG00000005299/ENSMUSG00000037344/ENSMUSG00000025790/ENSMUSG00000022295/ENSMUSG00000006576/ENSMUSG00000060181/ENSMUSG00000000605/ENSMUSG00000038023/ENSMUSG00000037762/ENSMUSG00000027340/ENSMUSG00000021240/ENSMUSG00000019838/ENSMUSG00000019302/ENSMUSG00000025393/ENSMUSG00000040441/ENSMUSG00000032988/ENSMUSG00000019210/ENSMUSG00000010122/ENSMUSG00000028521/ENSMUSG00000025938/ENSMUSG00000031974/…
GO:0043395	MF	GO:0043395	heparan sulfate proteoglycan binding	10	0.805752	1.83149	0.000760377	0.0133047	0.0111472	451	tags=40%	list=4%	signal=39%	ENSMUSG00000031849/ENSMUSG00000030786/ENSMUSG00000002985/ENSMUSG00000026395
GO:0032732	BP	GO:0032732	positive regulation of interleukin-1 production	41	0.582874	1.78912	0.000762324	0.0133053	0.0111478	2418	tags=44%	list=19%	signal=36%	ENSMUSG00000030579/ENSMUSG00000038418/ENSMUSG00000070873/ENSMUSG00000079227/ENSMUSG00000033538/ENSMUSG00000071203/ENSMUSG00000040522/ENSMUSG00000073489/ENSMUSG00000029468/ENSMUSG00000030793/ENSMUSG00000031934/ENSMUSG00000026536/ENSMUSG00000001123/ENSMUSG00000022575/ENSMUSG00000001741/ENSMUSG00000055994/ENSMUSG00000032688/ENSMUSG00000026029
GO:0031625	MF	GO:0031625	ubiquitin protein ligase binding	266	-0.25088	-1.36718	0.000767639	0.0133646	0.0111974	2601	tags=32%	list=21%	signal=26%	ENSMUSG00000090877/ENSMUSG00000022391/ENSMUSG00000025006/ENSMUSG00000022710/ENSMUSG00000042607/ENSMUSG00000024563/ENSMUSG00000060073/ENSMUSG00000025651/ENSMUSG00000019927/ENSMUSG00000013593/ENSMUSG00000004364/ENSMUSG00000070934/ENSMUSG00000020794/ENSMUSG00000031950/ENSMUSG00000026187/ENSMUSG00000022297/ENSMUSG00000020184/ENSMUSG00000028309/ENSMUSG00000004221/ENSMUSG00000026965/ENSMUSG00000022789/…
GO:0030315	CC	GO:0030315	T-tubule	59	-0.416461	-1.80613	0.000804323	0.0139339	0.0116745	1579	tags=34%	list=13%	signal=30%	ENSMUSG00000069601/ENSMUSG00000038473/ENSMUSG00000033788/ENSMUSG00000026407/ENSMUSG00000040118/ENSMUSG00000057914/ENSMUSG00000053819/ENSMUSG00000047126/ENSMUSG00000051331/ENSMUSG00000024304/ENSMUSG00000037432/ENSMUSG00000037434/ENSMUSG00000061603/ENSMUSG00000054640/ENSMUSG00000026824/ENSMUSG00000079110/ENSMUSG00000031616/ENSMUSG00000060882/ENSMUSG00000045875/ENSMUSG00000007122
GO:0009611	BP	GO:0009611	response to wounding	305	0.385894	1.43376	0.000804343	0.0139339	0.0116745	1920	tags=22%	list=15%	signal=19%	ENSMUSG00000049103/ENSMUSG00000079293/ENSMUSG00000030579/ENSMUSG00000031849/ENSMUSG00000036353/ENSMUSG00000058715/ENSMUSG00000032202/ENSMUSG00000005413/ENSMUSG00000024965/ENSMUSG00000020120/ENSMUSG00000004266/ENSMUSG00000026177/ENSMUSG00000002985/ENSMUSG00000035385/ENSMUSG00000021998/ENSMUSG00000063856/ENSMUSG00000030774/ENSMUSG00000047139/ENSMUSG00000039109/ENSMUSG00000112148/ENSMUSG00000000318/…
GO:0061844	BP	GO:0061844	antimicrobial humoral immune response mediated by antimicrobial peptide	24	0.657864	1.8285	0.00083576	0.0144423	0.0121003	2302	tags=67%	list=18%	signal=55%	ENSMUSG00000029417/ENSMUSG00000035385/ENSMUSG00000079641/ENSMUSG00000038274/ENSMUSG00000040952/ENSMUSG00000072115/ENSMUSG00000058385/ENSMUSG00000029373/ENSMUSG00000018102/ENSMUSG00000060802/ENSMUSG00000057666/ENSMUSG00000058600/ENSMUSG00000073888/ENSMUSG00000055994/ENSMUSG00000030790/ENSMUSG00000023235
GO:0042383	CC	GO:0042383	sarcolemma	138	-0.306478	-1.54359	0.000838019	0.0144455	0.012103	1741	tags=36%	list=14%	signal=31%	ENSMUSG00000027523/ENSMUSG00000068686/ENSMUSG00000035296/ENSMUSG00000033953/ENSMUSG00000032826/ENSMUSG00000025809/ENSMUSG00000045103/ENSMUSG00000032050/ENSMUSG00000039952/ENSMUSG00000041731/ENSMUSG00000022770/ENSMUSG00000022607/ENSMUSG00000029862/ENSMUSG00000019899/ENSMUSG00000069601/ENSMUSG00000068699/ENSMUSG00000038473/ENSMUSG00000002944/ENSMUSG00000033788/ENSMUSG00000030554/ENSMUSG00000020354/…
GO:0032963	BP	GO:0032963	collagen metabolic process	75	0.503494	1.68753	0.000845299	0.014535	0.012178	3037	tags=44%	list=24%	signal=34%	ENSMUSG00000042436/ENSMUSG00000050578/ENSMUSG00000038642/ENSMUSG00000035385/ENSMUSG00000028111/ENSMUSG00000060216/ENSMUSG00000021835/ENSMUSG00000037411/ENSMUSG00000029163/ENSMUSG00000020101/ENSMUSG00000020810/ENSMUSG00000031906/ENSMUSG00000029468/ENSMUSG00000031740/ENSMUSG00000000392/ENSMUSG00000021253/ENSMUSG00000000957/ENSMUSG00000019539/ENSMUSG00000002603/ENSMUSG00000023191/ENSMUSG00000026814/…
GO:0030183	BP	GO:0030183	B cell differentiation	90	0.484944	1.65992	0.000848739	0.0145582	0.0121975	1652	tags=33%	list=13%	signal=29%	ENSMUSG00000068220/ENSMUSG00000058099/ENSMUSG00000076617/ENSMUSG00000004266/ENSMUSG00000076609/ENSMUSG00000073421/ENSMUSG00000047139/ENSMUSG00000022488/ENSMUSG00000018654/ENSMUSG00000026395/ENSMUSG00000057789/ENSMUSG00000020644/ENSMUSG00000115338/ENSMUSG00000029570/ENSMUSG00000034041/ENSMUSG00000038608/ENSMUSG00000053175/ENSMUSG00000031264/ENSMUSG00000001750/ENSMUSG00000026648/ENSMUSG00000018169/…
GO:0090022	BP	GO:0090022	regulation of neutrophil chemotaxis	25	0.649054	1.81764	0.000858436	0.0146883	0.0123065	1498	tags=48%	list=12%	signal=42%	ENSMUSG00000033220/ENSMUSG00000035000/ENSMUSG00000022488/ENSMUSG00000021702/ENSMUSG00000049130/ENSMUSG00000039145/ENSMUSG00000040552/ENSMUSG00000074361/ENSMUSG00000016024/ENSMUSG00000024610/ENSMUSG00000031402/ENSMUSG00000032041
GO:0048872	BP	GO:0048872	homeostasis of number of cells	248	0.39871	1.46977	0.00086881	0.0148013	0.0124011	2217	tags=25%	list=18%	signal=21%	ENSMUSG00000049103/ENSMUSG00000030786/ENSMUSG00000058715/ENSMUSG00000002111/ENSMUSG00000035692/ENSMUSG00000025270/ENSMUSG00000069919/ENSMUSG00000005413/ENSMUSG00000052305/ENSMUSG00000030707/ENSMUSG00000069917/ENSMUSG00000058818/ENSMUSG00000026656/ENSMUSG00000035385/ENSMUSG00000047139/ENSMUSG00000112148/ENSMUSG00000022488/ENSMUSG00000018654/ENSMUSG00000040952/ENSMUSG00000057789/ENSMUSG00000061787/…
GO:0042088	BP	GO:0042088	T-helper 1 type immune response	28	0.630428	1.80515	0.000869287	0.0148013	0.0124011	2855	tags=61%	list=23%	signal=47%	ENSMUSG00000049103/ENSMUSG00000026177/ENSMUSG00000024810/ENSMUSG00000073421/ENSMUSG00000026069/ENSMUSG00000028064/ENSMUSG00000056220/ENSMUSG00000053175/ENSMUSG00000030748/ENSMUSG00000005465/ENSMUSG00000039377/ENSMUSG00000024659/ENSMUSG00000026072/ENSMUSG00000002983/ENSMUSG00000025499/ENSMUSG00000021453/ENSMUSG00000070427
GO:0019787	MF	GO:0019787	ubiquitin-like protein transferase activity	352	-0.232901	-1.30413	0.000882952	0.0149973	0.0125653	3855	tags=40%	list=31%	signal=29%	ENSMUSG00000014349/ENSMUSG00000039159/ENSMUSG00000036782/ENSMUSG00000055401/ENSMUSG00000029833/ENSMUSG00000028086/ENSMUSG00000029397/ENSMUSG00000026988/ENSMUSG00000035357/ENSMUSG00000031935/ENSMUSG00000018923/ENSMUSG00000026429/ENSMUSG00000022184/ENSMUSG00000018548/ENSMUSG00000056537/ENSMUSG00000034342/ENSMUSG00000027598/ENSMUSG00000033107/ENSMUSG00000029577/ENSMUSG00000025217/ENSMUSG00000031314/…
GO:0006490	BP	GO:0006490	oligosaccharide-lipid intermediate biosynthetic process	12	-0.718833	-2.02326	0.000900061	0.0152507	0.0127777	1099	tags=50%	list=9%	signal=46%	ENSMUSG00000063362/ENSMUSG00000039740/ENSMUSG00000012117/ENSMUSG00000073792/ENSMUSG00000075470/ENSMUSG00000035704
GO:0048312	BP	GO:0048312	intracellular distribution of mitochondria	10	-0.7539	-1.99872	0.000911023	0.0153877	0.0128924	2127	tags=80%	list=17%	signal=67%	ENSMUSG00000034160/ENSMUSG00000020741/ENSMUSG00000036273/ENSMUSG00000022789/ENSMUSG00000023805/ENSMUSG00000038084/ENSMUSG00000027668/ENSMUSG00000018411
GO:0000028	BP	GO:0000028	ribosomal small subunit assembly	20	0.687599	1.8392	0.000913181	0.0153877	0.0128924	1007	tags=55%	list=8%	signal=51%	ENSMUSG00000063457/ENSMUSG00000036781/ENSMUSG00000009927/ENSMUSG00000057322/ENSMUSG00000040952/ENSMUSG00000052146/ENSMUSG00000090733/ENSMUSG00000032518/ENSMUSG00000012848/ENSMUSG00000024608/ENSMUSG00000067288
GO:0050684	BP	GO:0050684	regulation of mRNA processing	129	-0.302977	-1.51249	0.000914775	0.0153877	0.0128924	4728	tags=54%	list=37%	signal=34%	ENSMUSG00000033565/ENSMUSG00000022556/ENSMUSG00000037197/ENSMUSG00000028676/ENSMUSG00000028609/ENSMUSG00000021134/ENSMUSG00000018379/ENSMUSG00000057113/ENSMUSG00000071337/ENSMUSG00000018765/ENSMUSG00000027763/ENSMUSG00000048109/ENSMUSG00000021047/ENSMUSG00000015656/ENSMUSG00000025586/ENSMUSG00000005609/ENSMUSG00000024735/ENSMUSG00000035851/ENSMUSG00000027893/ENSMUSG00000026701/ENSMUSG00000018974/…
GO:0040013	BP	GO:0040013	negative regulation of locomotion	235	0.400764	1.47358	0.00092109	0.0154566	0.0129502	2407	tags=28%	list=19%	signal=23%	ENSMUSG00000052336/ENSMUSG00000035000/ENSMUSG00000024397/ENSMUSG00000031165/ENSMUSG00000014813/ENSMUSG00000034652/ENSMUSG00000031389/ENSMUSG00000024810/ENSMUSG00000079227/ENSMUSG00000030220/ENSMUSG00000002985/ENSMUSG00000028909/ENSMUSG00000037411/ENSMUSG00000024835/ENSMUSG00000029163/ENSMUSG00000040152/ENSMUSG00000041120/ENSMUSG00000028064/ENSMUSG00000034675/ENSMUSG00000040254/ENSMUSG00000020810/…
GO:0002532	BP	GO:0002532	production of molecular mediator involved in inflammatory response	56	0.53598	1.72815	0.000935162	0.015655	0.0131164	2441	tags=38%	list=19%	signal=30%	ENSMUSG00000079293/ENSMUSG00000058715/ENSMUSG00000060063/ENSMUSG00000034652/ENSMUSG00000052160/ENSMUSG00000034786/ENSMUSG00000040952/ENSMUSG00000037411/ENSMUSG00000031659/ENSMUSG00000016024/ENSMUSG00000041616/ENSMUSG00000031264/ENSMUSG00000030793/ENSMUSG00000042677/ENSMUSG00000022548/ENSMUSG00000030748/ENSMUSG00000055994/ENSMUSG00000036748/ENSMUSG00000047123/ENSMUSG00000042228/ENSMUSG00000050732
GO:2000146	BP	GO:2000146	negative regulation of cell motility	213	0.406431	1.48794	0.000944786	0.0157782	0.0132196	2407	tags=28%	list=19%	signal=23%	ENSMUSG00000052336/ENSMUSG00000035000/ENSMUSG00000024397/ENSMUSG00000031165/ENSMUSG00000014813/ENSMUSG00000034652/ENSMUSG00000031389/ENSMUSG00000024810/ENSMUSG00000079227/ENSMUSG00000030220/ENSMUSG00000002985/ENSMUSG00000028909/ENSMUSG00000037411/ENSMUSG00000024835/ENSMUSG00000029163/ENSMUSG00000040152/ENSMUSG00000041120/ENSMUSG00000020810/ENSMUSG00000074361/ENSMUSG00000032011/ENSMUSG00000026185/…
GO:0001958	BP	GO:0001958	endochondral ossification	23	0.662154	1.8241	0.000959655	0.0159403	0.0133555	1309	tags=39%	list=10%	signal=35%	ENSMUSG00000057967/ENSMUSG00000050578/ENSMUSG00000050860/ENSMUSG00000025402/ENSMUSG00000054675/ENSMUSG00000021835/ENSMUSG00000050295/ENSMUSG00000031906/ENSMUSG00000000957
GO:0036075	BP	GO:0036075	replacement ossification	23	0.662154	1.8241	0.000959655	0.0159403	0.0133555	1309	tags=39%	list=10%	signal=35%	ENSMUSG00000057967/ENSMUSG00000050578/ENSMUSG00000050860/ENSMUSG00000025402/ENSMUSG00000054675/ENSMUSG00000021835/ENSMUSG00000050295/ENSMUSG00000031906/ENSMUSG00000000957
GO:0051271	BP	GO:0051271	negative regulation of cellular component movement	237	0.39882	1.46695	0.000961363	0.0159403	0.0133555	2407	tags=27%	list=19%	signal=23%	ENSMUSG00000052336/ENSMUSG00000035000/ENSMUSG00000024397/ENSMUSG00000031165/ENSMUSG00000014813/ENSMUSG00000034652/ENSMUSG00000031389/ENSMUSG00000024810/ENSMUSG00000079227/ENSMUSG00000030220/ENSMUSG00000002985/ENSMUSG00000028909/ENSMUSG00000037411/ENSMUSG00000024835/ENSMUSG00000029163/ENSMUSG00000040152/ENSMUSG00000041120/ENSMUSG00000028064/ENSMUSG00000034675/ENSMUSG00000040254/ENSMUSG00000020810/…
GO:0001764	BP	GO:0001764	neuron migration	119	-0.307718	-1.51651	0.000968252	0.0160164	0.0134192	2469	tags=30%	list=20%	signal=25%	ENSMUSG00000031137/ENSMUSG00000019794/ENSMUSG00000062232/ENSMUSG00000031592/ENSMUSG00000026620/ENSMUSG00000022141/ENSMUSG00000017485/ENSMUSG00000031642/ENSMUSG00000028577/ENSMUSG00000031517/ENSMUSG00000052593/ENSMUSG00000021936/ENSMUSG00000022607/ENSMUSG00000068740/ENSMUSG00000029673/ENSMUSG00000062209/ENSMUSG00000028830/ENSMUSG00000006134/ENSMUSG00000052934/ENSMUSG00000020849/ENSMUSG00000007989/…
GO:0060348	BP	GO:0060348	bone development	155	0.431681	1.55107	0.000971928	0.0160391	0.0134383	2962	tags=34%	list=23%	signal=26%	ENSMUSG00000063415/ENSMUSG00000030579/ENSMUSG00000031849/ENSMUSG00000014813/ENSMUSG00000057967/ENSMUSG00000050578/ENSMUSG00000004266/ENSMUSG00000032076/ENSMUSG00000020053/ENSMUSG00000050860/ENSMUSG00000000740/ENSMUSG00000025402/ENSMUSG00000026395/ENSMUSG00000054675/ENSMUSG00000021835/ENSMUSG00000040152/ENSMUSG00000001288/ENSMUSG00000000552/ENSMUSG00000050295/ENSMUSG00000040711/ENSMUSG00000031906/…
GO:1902476	BP	GO:1902476	chloride transmembrane transport	14	-0.681361	-2.01699	0.000989558	0.0162398	0.0136064	1958	tags=57%	list=16%	signal=48%	ENSMUSG00000037344/ENSMUSG00000029862/ENSMUSG00000035189/ENSMUSG00000017765/ENSMUSG00000004319/ENSMUSG00000017756/ENSMUSG00000024597/ENSMUSG00000024935
GO:0015108	MF	GO:0015108	chloride transmembrane transporter activity	35	-0.498156	-1.91705	0.000993961	0.0162398	0.0136064	1958	tags=40%	list=16%	signal=34%	ENSMUSG00000037344/ENSMUSG00000000605/ENSMUSG00000029862/ENSMUSG00000040441/ENSMUSG00000035189/ENSMUSG00000023959/ENSMUSG00000017765/ENSMUSG00000004319/ENSMUSG00000017756/ENSMUSG00000027884/ENSMUSG00000024597/ENSMUSG00000070570/ENSMUSG00000023828/ENSMUSG00000024935
GO:0030198	BP	GO:0030198	extracellular matrix organization	202	0.411528	1.50256	0.000998167	0.0162398	0.0136064	2709	tags=35%	list=21%	signal=28%	ENSMUSG00000031849/ENSMUSG00000035000/ENSMUSG00000042436/ENSMUSG00000021136/ENSMUSG00000006403/ENSMUSG00000050578/ENSMUSG00000038642/ENSMUSG00000021998/ENSMUSG00000035493/ENSMUSG00000026574/ENSMUSG00000031910/ENSMUSG00000029163/ENSMUSG00000036446/ENSMUSG00000050295/ENSMUSG00000001435/ENSMUSG00000001555/ENSMUSG00000031980/ENSMUSG00000040711/ENSMUSG00000068196/ENSMUSG00000031906/ENSMUSG00000001240/…
GO:0043062	BP	GO:0043062	extracellular structure organization	202	0.411528	1.50256	0.000998167	0.0162398	0.0136064	2709	tags=35%	list=21%	signal=28%	ENSMUSG00000031849/ENSMUSG00000035000/ENSMUSG00000042436/ENSMUSG00000021136/ENSMUSG00000006403/ENSMUSG00000050578/ENSMUSG00000038642/ENSMUSG00000021998/ENSMUSG00000035493/ENSMUSG00000026574/ENSMUSG00000031910/ENSMUSG00000029163/ENSMUSG00000036446/ENSMUSG00000050295/ENSMUSG00000001435/ENSMUSG00000001555/ENSMUSG00000031980/ENSMUSG00000040711/ENSMUSG00000068196/ENSMUSG00000031906/ENSMUSG00000001240/…
GO:1902930	BP	GO:1902930	regulation of alcohol biosynthetic process	33	0.608569	1.79675	0.00099985	0.0162398	0.0136064	725	tags=24%	list=6%	signal=23%	ENSMUSG00000048779/ENSMUSG00000030772/ENSMUSG00000020120/ENSMUSG00000056529/ENSMUSG00000002985/ENSMUSG00000022150/ENSMUSG00000032492/ENSMUSG00000024030
GO:0002476	BP	GO:0002476	antigen processing and presentation of endogenous peptide antigen via MHC class Ib	11	0.784491	1.82581	0.00100041	0.0162398	0.0136064	1746	tags=73%	list=14%	signal=63%	ENSMUSG00000060550/ENSMUSG00000056116/ENSMUSG00000061232/ENSMUSG00000073409/ENSMUSG00000073411/ENSMUSG00000035929/ENSMUSG00000079491/ENSMUSG00000067212
GO:0002484	BP	GO:0002484	antigen processing and presentation of endogenous peptide antigen via MHC class I via ER pathway	11	0.784491	1.82581	0.00100041	0.0162398	0.0136064	1746	tags=73%	list=14%	signal=63%	ENSMUSG00000060550/ENSMUSG00000056116/ENSMUSG00000061232/ENSMUSG00000073409/ENSMUSG00000073411/ENSMUSG00000035929/ENSMUSG00000079491/ENSMUSG00000067212
GO:0034976	BP	GO:0034976	response to endoplasmic reticulum stress	216	-0.260191	-1.387	0.00101565	0.0164488	0.0137815	2634	tags=33%	list=21%	signal=26%	ENSMUSG00000008429/ENSMUSG00000038648/ENSMUSG00000018669/ENSMUSG00000031751/ENSMUSG00000042104/ENSMUSG00000074212/ENSMUSG00000000787/ENSMUSG00000024807/ENSMUSG00000032557/ENSMUSG00000037720/ENSMUSG00000020571/ENSMUSG00000046873/ENSMUSG00000036273/ENSMUSG00000004221/ENSMUSG00000019295/ENSMUSG00000039100/ENSMUSG00000021708/ENSMUSG00000042797/ENSMUSG00000023010/ENSMUSG00000045983/ENSMUSG00000028343/…
GO:0046886	BP	GO:0046886	positive regulation of hormone biosynthetic process	10	0.795847	1.80898	0.00104365	0.0168631	0.0141287	428	tags=40%	list=3%	signal=39%	ENSMUSG00000048583/ENSMUSG00000038418/ENSMUSG00000020053/ENSMUSG00000022150
GO:0002577	BP	GO:0002577	regulation of antigen processing and presentation	14	0.744955	1.84082	0.00104674	0.0168738	0.0141376	2068	tags=64%	list=16%	signal=54%	ENSMUSG00000018774/ENSMUSG00000031165/ENSMUSG00000026177/ENSMUSG00000073421/ENSMUSG00000040152/ENSMUSG00000030793/ENSMUSG00000024610/ENSMUSG00000039899/ENSMUSG00000055994
GO:0014704	CC	GO:0014704	intercalated disc	57	-0.409318	-1.76396	0.00106013	0.0170502	0.0142854	3583	tags=58%	list=28%	signal=42%	ENSMUSG00000033161/ENSMUSG00000061462/ENSMUSG00000026208/ENSMUSG00000044393/ENSMUSG00000050953/ENSMUSG00000050965/ENSMUSG00000041695/ENSMUSG00000026576/ENSMUSG00000050541/ENSMUSG00000006932/ENSMUSG00000031137/ENSMUSG00000049134/ENSMUSG00000032826/ENSMUSG00000030516/ENSMUSG00000025809/ENSMUSG00000014778/ENSMUSG00000062373/ENSMUSG00000037815/ENSMUSG00000041731/ENSMUSG00000041957/ENSMUSG00000022607/…
GO:0045088	BP	GO:0045088	regulation of innate immune response	113	0.460142	1.61203	0.00107125	0.0171894	0.014402	2398	tags=31%	list=19%	signal=25%	ENSMUSG00000048583/ENSMUSG00000043263/ENSMUSG00000025498/ENSMUSG00000030157/ENSMUSG00000032076/ENSMUSG00000002985/ENSMUSG00000017830/ENSMUSG00000040952/ENSMUSG00000040522/ENSMUSG00000060216/ENSMUSG00000024300/ENSMUSG00000073489/ENSMUSG00000034116/ENSMUSG00000066677/ENSMUSG00000016024/ENSMUSG00000030793/ENSMUSG00000031740/ENSMUSG00000024610/ENSMUSG00000026536/ENSMUSG00000079685/ENSMUSG00000046207/…
GO:0002715	BP	GO:0002715	regulation of natural killer cell mediated immunity	21	0.674415	1.82242	0.00107944	0.0172413	0.0144455	2327	tags=52%	list=18%	signal=43%	ENSMUSG00000048583/ENSMUSG00000030157/ENSMUSG00000032076/ENSMUSG00000060216/ENSMUSG00000034116/ENSMUSG00000079685/ENSMUSG00000046207/ENSMUSG00000001123/ENSMUSG00000067212/ENSMUSG00000045827/ENSMUSG00000037321
GO:0042269	BP	GO:0042269	regulation of natural killer cell mediated cytotoxicity	21	0.674415	1.82242	0.00107944	0.0172413	0.0144455	2327	tags=52%	list=18%	signal=43%	ENSMUSG00000048583/ENSMUSG00000030157/ENSMUSG00000032076/ENSMUSG00000060216/ENSMUSG00000034116/ENSMUSG00000079685/ENSMUSG00000046207/ENSMUSG00000001123/ENSMUSG00000067212/ENSMUSG00000045827/ENSMUSG00000037321
GO:1902337	BP	GO:1902337	regulation of apoptotic process involved in morphogenesis	10	0.795164	1.80743	0.00108838	0.01733	0.0145198	1883	tags=60%	list=15%	signal=51%	ENSMUSG00000008999/ENSMUSG00000050295/ENSMUSG00000030341/ENSMUSG00000003873/ENSMUSG00000028599/ENSMUSG00000036986
GO:0031124	BP	GO:0031124	mRNA 3'-end processing	55	-0.42466	-1.81601	0.00108997	0.01733	0.0145198	4537	tags=62%	list=36%	signal=40%	ENSMUSG00000027079/ENSMUSG00000044847/ENSMUSG00000004642/ENSMUSG00000028106/ENSMUSG00000020273/ENSMUSG00000025586/ENSMUSG00000005609/ENSMUSG00000071645/ENSMUSG00000027651/ENSMUSG00000027893/ENSMUSG00000023118/ENSMUSG00000024234/ENSMUSG00000054309/ENSMUSG00000042487/ENSMUSG00000055531/ENSMUSG00000034610/ENSMUSG00000003437/ENSMUSG00000041781/ENSMUSG00000024258/ENSMUSG00000042167/ENSMUSG00000046201/…
GO:0050798	BP	GO:0050798	activated T cell proliferation	27	0.630339	1.79307	0.00110492	0.0175251	0.0146833	1602	tags=44%	list=13%	signal=39%	ENSMUSG00000030786/ENSMUSG00000022901/ENSMUSG00000048583/ENSMUSG00000000290/ENSMUSG00000047139/ENSMUSG00000020053/ENSMUSG00000030793/ENSMUSG00000031628/ENSMUSG00000030744/ENSMUSG00000090958/ENSMUSG00000005465/ENSMUSG00000000732
GO:0016407	MF	GO:0016407	acetyltransferase activity	84	-0.353761	-1.64792	0.00110734	0.0175251	0.0146833	4240	tags=68%	list=34%	signal=45%	ENSMUSG00000022992/ENSMUSG00000027134/ENSMUSG00000028863/ENSMUSG00000010453/ENSMUSG00000029238/ENSMUSG00000030801/ENSMUSG00000031985/ENSMUSG00000038116/ENSMUSG00000042506/ENSMUSG00000055024/ENSMUSG00000041975/ENSMUSG00000063952/ENSMUSG00000018651/ENSMUSG00000000708/ENSMUSG00000022698/ENSMUSG00000027104/ENSMUSG00000053134/ENSMUSG00000037260/ENSMUSG00000031314/ENSMUSG00000023832/ENSMUSG00000038909/…
GO:0016234	CC	GO:0016234	inclusion body	60	-0.395558	-1.72133	0.00110979	0.0175251	0.0146833	3099	tags=60%	list=25%	signal=45%	ENSMUSG00000026778/ENSMUSG00000035958/ENSMUSG00000026027/ENSMUSG00000018548/ENSMUSG00000030603/ENSMUSG00000031161/ENSMUSG00000020708/ENSMUSG00000068206/ENSMUSG00000021597/ENSMUSG00000043940/ENSMUSG00000015837/ENSMUSG00000020196/ENSMUSG00000028552/ENSMUSG00000035798/ENSMUSG00000022391/ENSMUSG00000036273/ENSMUSG00000031976/ENSMUSG00000003865/ENSMUSG00000006005/ENSMUSG00000038644/ENSMUSG00000023944/…
GO:0043372	BP	GO:0043372	positive regulation of CD4-positive	alpha-beta T cell differentiation	16	0.718012	1.82935	0.00116597	0.0183706	0.0153917	2344	tags=62%	list=19%	signal=51%	ENSMUSG00000049103/ENSMUSG00000015396/ENSMUSG00000022488/ENSMUSG00000035356/ENSMUSG00000030748/ENSMUSG00000037992/ENSMUSG00000039377/ENSMUSG00000028042/ENSMUSG00000032688/ENSMUSG00000024659
GO:0006515	BP	GO:0006515	protein quality control for misfolded or incompletely synthesized proteins	30	-0.507343	-1.87772	0.00119019	0.0187099	0.015676	2822	tags=43%	list=22%	signal=34%	ENSMUSG00000035069/ENSMUSG00000042104/ENSMUSG00000004364/ENSMUSG00000041168/ENSMUSG00000021785/ENSMUSG00000034636/ENSMUSG00000047866/ENSMUSG00000005262/ENSMUSG00000039686/ENSMUSG00000043929/ENSMUSG00000023965/ENSMUSG00000037470/ENSMUSG00000028452
GO:0015291	MF	GO:0015291	secondary active transmembrane transporter activity	113	-0.327752	-1.59929	0.00119316	0.0187144	0.0156797	1971	tags=31%	list=16%	signal=26%	ENSMUSG00000005299/ENSMUSG00000037344/ENSMUSG00000025790/ENSMUSG00000006576/ENSMUSG00000060181/ENSMUSG00000000605/ENSMUSG00000037762/ENSMUSG00000027340/ENSMUSG00000019838/ENSMUSG00000040441/ENSMUSG00000032988/ENSMUSG00000010122/ENSMUSG00000028521/ENSMUSG00000025938/ENSMUSG00000032114/ENSMUSG00000022462/ENSMUSG00000021733/ENSMUSG00000017765/ENSMUSG00000004319/ENSMUSG00000027397/ENSMUSG00000017756/…
GO:1903708	BP	GO:1903708	positive regulation of hemopoiesis	143	0.436675	1.56022	0.00120657	0.0188001	0.0157516	2418	tags=30%	list=19%	signal=25%	ENSMUSG00000021250/ENSMUSG00000049103/ENSMUSG00000030579/ENSMUSG00000030786/ENSMUSG00000035692/ENSMUSG00000037649/ENSMUSG00000015396/ENSMUSG00000036594/ENSMUSG00000033730/ENSMUSG00000022488/ENSMUSG00000018654/ENSMUSG00000052688/ENSMUSG00000026395/ENSMUSG00000029373/ENSMUSG00000020101/ENSMUSG00000020644/ENSMUSG00000035356/ENSMUSG00000050295/ENSMUSG00000022831/ENSMUSG00000115338/ENSMUSG00000037465/…
GO:0030574	BP	GO:0030574	collagen catabolic process	20	0.682283	1.82498	0.00120862	0.0188001	0.0157516	2709	tags=55%	list=21%	signal=43%	ENSMUSG00000050578/ENSMUSG00000038642/ENSMUSG00000028111/ENSMUSG00000020101/ENSMUSG00000031740/ENSMUSG00000000392/ENSMUSG00000000957/ENSMUSG00000036545/ENSMUSG00000000901/ENSMUSG00000020695/ENSMUSG00000043613
GO:0010758	BP	GO:0010758	regulation of macrophage chemotaxis	23	0.658123	1.81299	0.00120943	0.0188001	0.0157516	1648	tags=43%	list=13%	signal=38%	ENSMUSG00000035385/ENSMUSG00000049130/ENSMUSG00000040152/ENSMUSG00000040552/ENSMUSG00000024621/ENSMUSG00000042190/ENSMUSG00000025314/ENSMUSG00000009281/ENSMUSG00000059456/ENSMUSG00000063065
GO:0090382	BP	GO:0090382	phagosome maturation	23	0.658148	1.81306	0.00120943	0.0188001	0.0157516	1800	tags=52%	list=14%	signal=45%	ENSMUSG00000030707/ENSMUSG00000090084/ENSMUSG00000052688/ENSMUSG00000056515/ENSMUSG00000030761/ENSMUSG00000029468/ENSMUSG00000030055/ENSMUSG00000001750/ENSMUSG00000002059/ENSMUSG00000019832/ENSMUSG00000013495/ENSMUSG00000031504
GO:0030336	BP	GO:0030336	negative regulation of cell migration	204	0.408239	1.49133	0.0012319	0.0191057	0.0160075	2407	tags=28%	list=19%	signal=23%	ENSMUSG00000052336/ENSMUSG00000035000/ENSMUSG00000024397/ENSMUSG00000014813/ENSMUSG00000034652/ENSMUSG00000031389/ENSMUSG00000024810/ENSMUSG00000079227/ENSMUSG00000030220/ENSMUSG00000002985/ENSMUSG00000028909/ENSMUSG00000037411/ENSMUSG00000024835/ENSMUSG00000029163/ENSMUSG00000040152/ENSMUSG00000041120/ENSMUSG00000020810/ENSMUSG00000074361/ENSMUSG00000032011/ENSMUSG00000026185/ENSMUSG00000024610/…
GO:0043394	MF	GO:0043394	proteoglycan binding	23	0.657567	1.81146	0.00123572	0.0191057	0.0160075	451	tags=26%	list=4%	signal=25%	ENSMUSG00000031849/ENSMUSG00000030786/ENSMUSG00000038642/ENSMUSG00000002985/ENSMUSG00000028111/ENSMUSG00000026395
GO:0032720	BP	GO:0032720	negative regulation of tumor necrosis factor production	33	0.60357	1.78199	0.00123731	0.0191057	0.0160075	2384	tags=45%	list=19%	signal=37%	ENSMUSG00000004266/ENSMUSG00000047139/ENSMUSG00000020053/ENSMUSG00000060216/ENSMUSG00000020101/ENSMUSG00000074361/ENSMUSG00000016024/ENSMUSG00000042677/ENSMUSG00000016494/ENSMUSG00000030921/ENSMUSG00000041736/ENSMUSG00000037992/ENSMUSG00000031451/ENSMUSG00000055994/ENSMUSG00000039942
GO:0033539	BP	GO:0033539	fatty acid beta-oxidation using acyl-CoA dehydrogenase	11	-0.725918	-1.9867	0.00124883	0.0192308	0.0161124	2006	tags=82%	list=16%	signal=69%	ENSMUSG00000003809/ENSMUSG00000090150/ENSMUSG00000029545/ENSMUSG00000026003/ENSMUSG00000018574/ENSMUSG00000062908/ENSMUSG00000032314/ENSMUSG00000027332/ENSMUSG00000027809
GO:0005201	MF	GO:0005201	extracellular matrix structural constituent	97	0.471288	1.62655	0.00125094	0.0192308	0.0161124	2693	tags=38%	list=21%	signal=30%	ENSMUSG00000031849/ENSMUSG00000042436/ENSMUSG00000021388/ENSMUSG00000023046/ENSMUSG00000021702/ENSMUSG00000035493/ENSMUSG00000026574/ENSMUSG00000029163/ENSMUSG00000040152/ENSMUSG00000036446/ENSMUSG00000030116/ENSMUSG00000001435/ENSMUSG00000031253/ENSMUSG00000068196/ENSMUSG00000031375/ENSMUSG00000027750/ENSMUSG00000001930/ENSMUSG00000018593/ENSMUSG00000020241/ENSMUSG00000028776/ENSMUSG00000028339/…
GO:0043543	BP	GO:0043543	protein acylation	192	-0.271743	-1.43337	0.00125772	0.0192924	0.016164	3626	tags=39%	list=29%	signal=28%	ENSMUSG00000053134/ENSMUSG00000005514/ENSMUSG00000020484/ENSMUSG00000091337/ENSMUSG00000031314/ENSMUSG00000072501/ENSMUSG00000042557/ENSMUSG00000039068/ENSMUSG00000038909/ENSMUSG00000021767/ENSMUSG00000020647/ENSMUSG00000029505/ENSMUSG00000051316/ENSMUSG00000027569/ENSMUSG00000034160/ENSMUSG00000020063/ENSMUSG00000045482/ENSMUSG00000043207/ENSMUSG00000004789/ENSMUSG00000038214/ENSMUSG00000031169/…
GO:0042060	BP	GO:0042060	wound healing	231	0.397383	1.46021	0.001266	0.0193768	0.0162347	1887	tags=23%	list=15%	signal=20%	ENSMUSG00000049103/ENSMUSG00000079293/ENSMUSG00000031849/ENSMUSG00000036353/ENSMUSG00000058715/ENSMUSG00000032202/ENSMUSG00000005413/ENSMUSG00000024965/ENSMUSG00000020120/ENSMUSG00000004266/ENSMUSG00000026177/ENSMUSG00000002985/ENSMUSG00000035385/ENSMUSG00000063856/ENSMUSG00000030774/ENSMUSG00000039109/ENSMUSG00000112148/ENSMUSG00000000318/ENSMUSG00000061119/ENSMUSG00000023972/ENSMUSG00000020053/…
GO:0007015	BP	GO:0007015	actin filament organization	355	0.371435	1.38669	0.00127373	0.0194523	0.016298	2902	tags=29%	list=23%	signal=23%	ENSMUSG00000031827/ENSMUSG00000033220/ENSMUSG00000079523/ENSMUSG00000024397/ENSMUSG00000031165/ENSMUSG00000047945/ENSMUSG00000030707/ENSMUSG00000020120/ENSMUSG00000041959/ENSMUSG00000020388/ENSMUSG00000021886/ENSMUSG00000073982/ENSMUSG00000033538/ENSMUSG00000021998/ENSMUSG00000030774/ENSMUSG00000022488/ENSMUSG00000022436/ENSMUSG00000033066/ENSMUSG00000049775/ENSMUSG00000024300/ENSMUSG00000024835/…
GO:0002486	BP	GO:0002486	antigen processing and presentation of endogenous peptide antigen via MHC class I via ER pathway	TAP-independent	10	0.790733	1.79736	0.0012822	0.0195389	0.0163705	1746	tags=80%	list=14%	signal=69%	ENSMUSG00000060550/ENSMUSG00000056116/ENSMUSG00000061232/ENSMUSG00000073409/ENSMUSG00000073411/ENSMUSG00000035929/ENSMUSG00000079491/ENSMUSG00000067212
GO:0006801	BP	GO:0006801	superoxide metabolic process	46	0.55636	1.74035	0.00130708	0.0198745	0.0166517	2697	tags=43%	list=21%	signal=34%	ENSMUSG00000030579/ENSMUSG00000030786/ENSMUSG00000000290/ENSMUSG00000015950/ENSMUSG00000015340/ENSMUSG00000052384/ENSMUSG00000026480/ENSMUSG00000031980/ENSMUSG00000040711/ENSMUSG00000021707/ENSMUSG00000002603/ENSMUSG00000006519/ENSMUSG00000025486/ENSMUSG00000037580/ENSMUSG00000042626/ENSMUSG00000028978/ENSMUSG00000021367/ENSMUSG00000021948/ENSMUSG00000032562/ENSMUSG00000003849
GO:0010970	BP	GO:0010970	transport along microtubule	134	-0.296044	-1.48442	0.00131027	0.0198796	0.0166559	2034	tags=31%	list=16%	signal=27%	ENSMUSG00000044700/ENSMUSG00000021375/ENSMUSG00000040040/ENSMUSG00000057667/ENSMUSG00000031592/ENSMUSG00000042524/ENSMUSG00000040687/ENSMUSG00000032965/ENSMUSG00000027012/ENSMUSG00000024068/ENSMUSG00000020668/ENSMUSG00000025607/ENSMUSG00000028820/ENSMUSG00000014232/ENSMUSG00000021109/ENSMUSG00000020132/ENSMUSG00000029104/ENSMUSG00000063172/ENSMUSG00000000738/ENSMUSG00000038564/ENSMUSG00000033396/…
GO:0016528	CC	GO:0016528	sarcoplasm	71	-0.381997	-1.71981	0.00131542	0.0199143	0.016685	1598	tags=30%	list=13%	signal=26%	ENSMUSG00000032575/ENSMUSG00000069601/ENSMUSG00000068699/ENSMUSG00000038473/ENSMUSG00000047419/ENSMUSG00000020354/ENSMUSG00000026407/ENSMUSG00000000628/ENSMUSG00000021313/ENSMUSG00000075307/ENSMUSG00000040118/ENSMUSG00000053819/ENSMUSG00000038239/ENSMUSG00000042686/ENSMUSG00000038168/ENSMUSG00000034659/ENSMUSG00000020048/ENSMUSG00000029467/ENSMUSG00000061603/ENSMUSG00000033400/ENSMUSG00000007122
GO:0002707	BP	GO:0002707	negative regulation of lymphocyte mediated immunity	25	0.641435	1.7963	0.00132667	0.0200411	0.0167913	2327	tags=52%	list=18%	signal=43%	ENSMUSG00000048583/ENSMUSG00000030157/ENSMUSG00000004266/ENSMUSG00000026656/ENSMUSG00000026395/ENSMUSG00000060216/ENSMUSG00000020101/ENSMUSG00000023249/ENSMUSG00000001123/ENSMUSG00000067212/ENSMUSG00000055994/ENSMUSG00000045827/ENSMUSG00000037321
GO:0000062	MF	GO:0000062	fatty-acyl-CoA binding	18	-0.62314	-1.99764	0.00134484	0.0202716	0.0169844	2811	tags=61%	list=22%	signal=48%	ENSMUSG00000028603/ENSMUSG00000026499/ENSMUSG00000003809/ENSMUSG00000028937/ENSMUSG00000027710/ENSMUSG00000025745/ENSMUSG00000029545/ENSMUSG00000026003/ENSMUSG00000018574/ENSMUSG00000026781/ENSMUSG00000062908
GO:0007018	BP	GO:0007018	microtubule-based movement	198	-0.266447	-1.4128	0.00135006	0.0203063	0.0170135	2265	tags=28%	list=18%	signal=24%	ENSMUSG00000031592/ENSMUSG00000042524/ENSMUSG00000031755/ENSMUSG00000033486/ENSMUSG00000030059/ENSMUSG00000040687/ENSMUSG00000032965/ENSMUSG00000027012/ENSMUSG00000024068/ENSMUSG00000020668/ENSMUSG00000025607/ENSMUSG00000046230/ENSMUSG00000028053/ENSMUSG00000028820/ENSMUSG00000014232/ENSMUSG00000068740/ENSMUSG00000021109/ENSMUSG00000020132/ENSMUSG00000029104/ENSMUSG00000028830/ENSMUSG00000063172/…
GO:0006611	BP	GO:0006611	protein export from nucleus	114	-0.322095	-1.57349	0.00137082	0.0205742	0.0172379	3554	tags=47%	list=28%	signal=34%	ENSMUSG00000025872/ENSMUSG00000071172/ENSMUSG00000024604/ENSMUSG00000032855/ENSMUSG00000034203/ENSMUSG00000074102/ENSMUSG00000058355/ENSMUSG00000001150/ENSMUSG00000116564/ENSMUSG00000026667/ENSMUSG00000015023/ENSMUSG00000028430/ENSMUSG00000005481/ENSMUSG00000067150/ENSMUSG00000026812/ENSMUSG00000024258/ENSMUSG00000034274/ENSMUSG00000024985/ENSMUSG00000030847/ENSMUSG00000021096/ENSMUSG00000029430/…
GO:0030168	BP	GO:0030168	platelet activation	60	0.521602	1.69836	0.00139609	0.0207634	0.0173964	1749	tags=32%	list=14%	signal=27%	ENSMUSG00000031849/ENSMUSG00000036353/ENSMUSG00000058715/ENSMUSG00000024965/ENSMUSG00000020120/ENSMUSG00000004266/ENSMUSG00000002985/ENSMUSG00000029373/ENSMUSG00000048120/ENSMUSG00000056220/ENSMUSG00000032020/ENSMUSG00000001930/ENSMUSG00000014453/ENSMUSG00000030342/ENSMUSG00000025314/ENSMUSG00000021262/ENSMUSG00000017446/ENSMUSG00000022099/ENSMUSG00000036894
GO:0004129	MF	GO:0004129	cytochrome-c oxidase activity	20	0.677946	1.81338	0.00139663	0.0207634	0.0173964	1970	tags=55%	list=16%	signal=46%	ENSMUSG00000032330/ENSMUSG00000074218/ENSMUSG00000064358/ENSMUSG00000035885/ENSMUSG00000064351/ENSMUSG00000014313/ENSMUSG00000030785/ENSMUSG00000025488/ENSMUSG00000029632/ENSMUSG00000031231/ENSMUSG00000064354
GO:0015002	MF	GO:0015002	heme-copper terminal oxidase activity	20	0.677946	1.81338	0.00139663	0.0207634	0.0173964	1970	tags=55%	list=16%	signal=46%	ENSMUSG00000032330/ENSMUSG00000074218/ENSMUSG00000064358/ENSMUSG00000035885/ENSMUSG00000064351/ENSMUSG00000014313/ENSMUSG00000030785/ENSMUSG00000025488/ENSMUSG00000029632/ENSMUSG00000031231/ENSMUSG00000064354
GO:0016676	MF	GO:0016676	oxidoreductase activity	acting on a heme group of donors	oxygen as acceptor	20	0.677946	1.81338	0.00139663	0.0207634	0.0173964	1970	tags=55%	list=16%	signal=46%	ENSMUSG00000032330/ENSMUSG00000074218/ENSMUSG00000064358/ENSMUSG00000035885/ENSMUSG00000064351/ENSMUSG00000014313/ENSMUSG00000030785/ENSMUSG00000025488/ENSMUSG00000029632/ENSMUSG00000031231/ENSMUSG00000064354
GO:0032760	BP	GO:0032760	positive regulation of tumor necrosis factor production	46	0.553888	1.73262	0.00140214	0.0207634	0.0173964	2210	tags=39%	list=17%	signal=32%	ENSMUSG00000058715/ENSMUSG00000037379/ENSMUSG00000056529/ENSMUSG00000079227/ENSMUSG00000035385/ENSMUSG00000051439/ENSMUSG00000026395/ENSMUSG00000029373/ENSMUSG00000016024/ENSMUSG00000030793/ENSMUSG00000030341/ENSMUSG00000025314/ENSMUSG00000032041/ENSMUSG00000001123/ENSMUSG00000067212/ENSMUSG00000006519/ENSMUSG00000055994/ENSMUSG00000047123
GO:1903557	BP	GO:1903557	positive regulation of tumor necrosis factor superfamily cytokine production	46	0.553888	1.73262	0.00140214	0.0207634	0.0173964	2210	tags=39%	list=17%	signal=32%	ENSMUSG00000058715/ENSMUSG00000037379/ENSMUSG00000056529/ENSMUSG00000079227/ENSMUSG00000035385/ENSMUSG00000051439/ENSMUSG00000026395/ENSMUSG00000029373/ENSMUSG00000016024/ENSMUSG00000030793/ENSMUSG00000030341/ENSMUSG00000025314/ENSMUSG00000032041/ENSMUSG00000001123/ENSMUSG00000067212/ENSMUSG00000006519/ENSMUSG00000055994/ENSMUSG00000047123
GO:0002825	BP	GO:0002825	regulation of T-helper 1 type immune response	17	0.703408	1.81555	0.0014043	0.0207634	0.0173964	2456	tags=65%	list=19%	signal=52%	ENSMUSG00000049103/ENSMUSG00000026177/ENSMUSG00000024810/ENSMUSG00000073421/ENSMUSG00000026069/ENSMUSG00000056220/ENSMUSG00000030748/ENSMUSG00000005465/ENSMUSG00000039377/ENSMUSG00000024659/ENSMUSG00000026072
GO:0061756	BP	GO:0061756	leukocyte adhesion to vascular endothelial cell	27	0.626759	1.78289	0.00142611	0.0210341	0.0176233	547	tags=26%	list=4%	signal=25%	ENSMUSG00000049103/ENSMUSG00000052336/ENSMUSG00000030786/ENSMUSG00000000290/ENSMUSG00000056529/ENSMUSG00000048163/ENSMUSG00000027009
GO:0042104	BP	GO:0042104	positive regulation of activated T cell proliferation	14	0.738163	1.82404	0.00142865	0.0210341	0.0176233	1602	tags=57%	list=13%	signal=50%	ENSMUSG00000022901/ENSMUSG00000048583/ENSMUSG00000047139/ENSMUSG00000020053/ENSMUSG00000030793/ENSMUSG00000030744/ENSMUSG00000005465/ENSMUSG00000000732
GO:0061733	MF	GO:0061733	peptide-lysine-N-acetyltransferase activity	55	-0.419063	-1.79207	0.00143942	0.0211479	0.0177186	4608	tags=67%	list=36%	signal=43%	ENSMUSG00000022992/ENSMUSG00000028863/ENSMUSG00000010453/ENSMUSG00000029238/ENSMUSG00000030801/ENSMUSG00000038116/ENSMUSG00000042506/ENSMUSG00000055024/ENSMUSG00000041975/ENSMUSG00000063952/ENSMUSG00000018651/ENSMUSG00000000708/ENSMUSG00000022698/ENSMUSG00000027104/ENSMUSG00000053134/ENSMUSG00000031314/ENSMUSG00000038909/ENSMUSG00000001150/ENSMUSG00000021767/ENSMUSG00000020647/ENSMUSG00000034160/…
GO:0030282	BP	GO:0030282	bone mineralization	79	0.489386	1.65091	0.0014466	0.0211975	0.0177601	1612	tags=30%	list=13%	signal=27%	ENSMUSG00000031849/ENSMUSG00000035692/ENSMUSG00000050578/ENSMUSG00000021388/ENSMUSG00000030218/ENSMUSG00000020053/ENSMUSG00000050860/ENSMUSG00000035914/ENSMUSG00000054675/ENSMUSG00000021835/ENSMUSG00000008999/ENSMUSG00000032492/ENSMUSG00000025784/ENSMUSG00000037465/ENSMUSG00000031906/ENSMUSG00000029468/ENSMUSG00000020846/ENSMUSG00000037370/ENSMUSG00000035673/ENSMUSG00000025226/ENSMUSG00000024529/…
GO:0008171	MF	GO:0008171	O-methyltransferase activity	20	-0.596853	-1.97143	0.00144888	0.0211975	0.0177601	2124	tags=45%	list=17%	signal=37%	ENSMUSG00000061759/ENSMUSG00000030763/ENSMUSG00000074890/ENSMUSG00000019795/ENSMUSG00000020706/ENSMUSG00000018405/ENSMUSG00000027589/ENSMUSG00000033439/ENSMUSG00000046441
GO:0035710	BP	GO:0035710	CD4-positive	alpha-beta T cell activation	60	0.520425	1.69453	0.00147619	0.0215518	0.018057	2987	tags=50%	list=24%	signal=38%	ENSMUSG00000049103/ENSMUSG00000015396/ENSMUSG00000112148/ENSMUSG00000022488/ENSMUSG00000020101/ENSMUSG00000028064/ENSMUSG00000035356/ENSMUSG00000022952/ENSMUSG00000053175/ENSMUSG00000001750/ENSMUSG00000063281/ENSMUSG00000042677/ENSMUSG00000030748/ENSMUSG00000001123/ENSMUSG00000002603/ENSMUSG00000037992/ENSMUSG00000039377/ENSMUSG00000028042/ENSMUSG00000032688/ENSMUSG00000024659/ENSMUSG00000039942/…
GO:0043648	BP	GO:0043648	dicarboxylic acid metabolic process	63	-0.3832	-1.68539	0.00149514	0.0217828	0.0182505	2156	tags=43%	list=17%	signal=36%	ENSMUSG00000022110/ENSMUSG00000024556/ENSMUSG00000025911/ENSMUSG00000011148/ENSMUSG00000028737/ENSMUSG00000009863/ENSMUSG00000021048/ENSMUSG00000021794/ENSMUSG00000026664/ENSMUSG00000063428/ENSMUSG00000021577/ENSMUSG00000032418/ENSMUSG00000029104/ENSMUSG00000031700/ENSMUSG00000021185/ENSMUSG00000020664/ENSMUSG00000020456/ENSMUSG00000026103/ENSMUSG00000028124/ENSMUSG00000026526/ENSMUSG00000030934/…
GO:0071276	BP	GO:0071276	cellular response to cadmium ion	17	0.700156	1.80715	0.00152821	0.022195	0.0185959	1782	tags=41%	list=14%	signal=35%	ENSMUSG00000021250/ENSMUSG00000031762/ENSMUSG00000005413/ENSMUSG00000015950/ENSMUSG00000031765/ENSMUSG00000063065/ENSMUSG00000001729
GO:0031122	BP	GO:0031122	cytoplasmic microtubule organization	58	-0.393444	-1.70217	0.00153669	0.022195	0.0185959	3496	tags=50%	list=28%	signal=36%	ENSMUSG00000025060/ENSMUSG00000037234/ENSMUSG00000031865/ENSMUSG00000027263/ENSMUSG00000014158/ENSMUSG00000025722/ENSMUSG00000036087/ENSMUSG00000004771/ENSMUSG00000048799/ENSMUSG00000024059/ENSMUSG00000040040/ENSMUSG00000019794/ENSMUSG00000075324/ENSMUSG00000031592/ENSMUSG00000014077/ENSMUSG00000024068/ENSMUSG00000038170/ENSMUSG00000022770/ENSMUSG00000064302/ENSMUSG00000038564/ENSMUSG00000025474/…
GO:0046831	BP	GO:0046831	regulation of RNA export from nucleus	16	-0.646741	-1.99666	0.00153797	0.022195	0.0185959	3577	tags=75%	list=28%	signal=54%	ENSMUSG00000024491/ENSMUSG00000116564/ENSMUSG00000055531/ENSMUSG00000034274/ENSMUSG00000042699/ENSMUSG00000006005/ENSMUSG00000021595/ENSMUSG00000021374/ENSMUSG00000028790/ENSMUSG00000024384/ENSMUSG00000002052/ENSMUSG00000021179
GO:1901673	BP	GO:1901673	regulation of mitotic spindle assembly	16	-0.647123	-1.99784	0.00153797	0.022195	0.0185959	3159	tags=56%	list=25%	signal=42%	ENSMUSG00000039630/ENSMUSG00000028896/ENSMUSG00000090877/ENSMUSG00000109901/ENSMUSG00000027536/ENSMUSG00000006005/ENSMUSG00000020457/ENSMUSG00000022604/ENSMUSG00000091971
GO:0043367	BP	GO:0043367	CD4-positive	alpha-beta T cell differentiation	47	0.549859	1.72637	0.00153937	0.022195	0.0185959	2824	tags=51%	list=22%	signal=40%	ENSMUSG00000049103/ENSMUSG00000015396/ENSMUSG00000022488/ENSMUSG00000028064/ENSMUSG00000035356/ENSMUSG00000022952/ENSMUSG00000053175/ENSMUSG00000063281/ENSMUSG00000042677/ENSMUSG00000030748/ENSMUSG00000002603/ENSMUSG00000037992/ENSMUSG00000039377/ENSMUSG00000028042/ENSMUSG00000032688/ENSMUSG00000024659/ENSMUSG00000039942/ENSMUSG00000031154/ENSMUSG00000020641/ENSMUSG00000027947/ENSMUSG00000030067/…
GO:0150146	BP	GO:0150146	cell junction disassembly	17	0.699812	1.80626	0.00155575	0.0223847	0.0187549	57	tags=24%	list=0%	signal=23%	ENSMUSG00000036887/ENSMUSG00000030786/ENSMUSG00000036896/ENSMUSG00000036905
GO:0043410	BP	GO:0043410	positive regulation of MAPK cascade	342	0.372043	1.38738	0.00156551	0.0224788	0.0188337	3122	tags=32%	list=25%	signal=25%	ENSMUSG00000018927/ENSMUSG00000048583/ENSMUSG00000048779/ENSMUSG00000070873/ENSMUSG00000037922/ENSMUSG00000024013/ENSMUSG00000057967/ENSMUSG00000076617/ENSMUSG00000038147/ENSMUSG00000015950/ENSMUSG00000026656/ENSMUSG00000002985/ENSMUSG00000023046/ENSMUSG00000035385/ENSMUSG00000030774/ENSMUSG00000047139/ENSMUSG00000019122/ENSMUSG00000057722/ENSMUSG00000020053/ENSMUSG00000028480/ENSMUSG00000022150/…
GO:0005044	MF	GO:0005044	scavenger receptor activity	27	0.624283	1.77584	0.00158029	0.0226443	0.0189723	1877	tags=52%	list=15%	signal=44%	ENSMUSG00000044534/ENSMUSG00000022468/ENSMUSG00000025044/ENSMUSG00000079355/ENSMUSG00000018920/ENSMUSG00000036103/ENSMUSG00000033880/ENSMUSG00000028776/ENSMUSG00000008845/ENSMUSG00000034205/ENSMUSG00000037370/ENSMUSG00000042286/ENSMUSG00000035279/ENSMUSG00000017344
GO:0032613	BP	GO:0032613	interleukin-10 production	32	0.601788	1.76762	0.00159264	0.0227744	0.0190813	944	tags=34%	list=7%	signal=32%	ENSMUSG00000030579/ENSMUSG00000058715/ENSMUSG00000035692/ENSMUSG00000070873/ENSMUSG00000038147/ENSMUSG00000015396/ENSMUSG00000026656/ENSMUSG00000020101/ENSMUSG00000031400/ENSMUSG00000053175/ENSMUSG00000030793
GO:0050657	BP	GO:0050657	nucleic acid transport	141	-0.295181	-1.48924	0.00165513	0.0235713	0.019749	3577	tags=44%	list=28%	signal=32%	ENSMUSG00000024491/ENSMUSG00000039536/ENSMUSG00000025872/ENSMUSG00000071172/ENSMUSG00000037933/ENSMUSG00000020783/ENSMUSG00000053293/ENSMUSG00000074102/ENSMUSG00000058355/ENSMUSG00000001150/ENSMUSG00000116564/ENSMUSG00000029405/ENSMUSG00000015023/ENSMUSG00000028430/ENSMUSG00000055531/ENSMUSG00000039630/ENSMUSG00000005481/ENSMUSG00000067150/ENSMUSG00000026812/ENSMUSG00000024258/ENSMUSG00000034274/…
GO:0050658	BP	GO:0050658	RNA transport	141	-0.295181	-1.48924	0.00165513	0.0235713	0.019749	3577	tags=44%	list=28%	signal=32%	ENSMUSG00000024491/ENSMUSG00000039536/ENSMUSG00000025872/ENSMUSG00000071172/ENSMUSG00000037933/ENSMUSG00000020783/ENSMUSG00000053293/ENSMUSG00000074102/ENSMUSG00000058355/ENSMUSG00000001150/ENSMUSG00000116564/ENSMUSG00000029405/ENSMUSG00000015023/ENSMUSG00000028430/ENSMUSG00000055531/ENSMUSG00000039630/ENSMUSG00000005481/ENSMUSG00000067150/ENSMUSG00000026812/ENSMUSG00000024258/ENSMUSG00000034274/…
GO:0035966	BP	GO:0035966	response to topologically incorrect protein	128	-0.316265	-1.57724	0.00166681	0.0236891	0.0198478	3261	tags=44%	list=26%	signal=33%	ENSMUSG00000026672/ENSMUSG00000032932/ENSMUSG00000043241/ENSMUSG00000005102/ENSMUSG00000024350/ENSMUSG00000046404/ENSMUSG00000020109/ENSMUSG00000021831/ENSMUSG00000026142/ENSMUSG00000030847/ENSMUSG00000008429/ENSMUSG00000038648/ENSMUSG00000090877/ENSMUSG00000018669/ENSMUSG00000031751/ENSMUSG00000042104/ENSMUSG00000074212/ENSMUSG00000024807/ENSMUSG00000037720/ENSMUSG00000004364/ENSMUSG00000020571/…
GO:0046847	BP	GO:0046847	filopodium assembly	54	0.528024	1.69292	0.00169596	0.0240543	0.0201537	2551	tags=35%	list=20%	signal=28%	ENSMUSG00000024013/ENSMUSG00000037946/ENSMUSG00000022436/ENSMUSG00000034675/ENSMUSG00000006435/ENSMUSG00000029581/ENSMUSG00000031093/ENSMUSG00000021253/ENSMUSG00000038827/ENSMUSG00000026304/ENSMUSG00000043895/ENSMUSG00000022099/ENSMUSG00000000838/ENSMUSG00000038976/ENSMUSG00000002580/ENSMUSG00000035863/ENSMUSG00000028943/ENSMUSG00000021948/ENSMUSG00000025265
GO:0042149	BP	GO:0042149	cellular response to glucose starvation	42	-0.438264	-1.7648	0.00170538	0.0240842	0.0201788	1473	tags=36%	list=12%	signal=32%	ENSMUSG00000020300/ENSMUSG00000040463/ENSMUSG00000037112/ENSMUSG00000037526/ENSMUSG00000028518/ENSMUSG00000038332/ENSMUSG00000032009/ENSMUSG00000033628/ENSMUSG00000048756/ENSMUSG00000031668/ENSMUSG00000028645/ENSMUSG00000032571/ENSMUSG00000024423/ENSMUSG00000026864/ENSMUSG00000041798
GO:0006690	BP	GO:0006690	icosanoid metabolic process	54	0.527984	1.69279	0.00170757	0.0240842	0.0201788	2575	tags=44%	list=20%	signal=36%	ENSMUSG00000060063/ENSMUSG00000029919/ENSMUSG00000020377/ENSMUSG00000015950/ENSMUSG00000063856/ENSMUSG00000047250/ENSMUSG00000031613/ENSMUSG00000029925/ENSMUSG00000027533/ENSMUSG00000075706/ENSMUSG00000003484/ENSMUSG00000056220/ENSMUSG00000030341/ENSMUSG00000024610/ENSMUSG00000024087/ENSMUSG00000010663/ENSMUSG00000028670/ENSMUSG00000061740/ENSMUSG00000006344/ENSMUSG00000017969/ENSMUSG00000007036/…
GO:0004497	MF	GO:0004497	monooxygenase activity	39	0.573605	1.74504	0.00170844	0.0240842	0.0201788	2811	tags=54%	list=22%	signal=42%	ENSMUSG00000032315/ENSMUSG00000063415/ENSMUSG00000029925/ENSMUSG00000016756/ENSMUSG00000022351/ENSMUSG00000003484/ENSMUSG00000050103/ENSMUSG00000000889/ENSMUSG00000024087/ENSMUSG00000040170/ENSMUSG00000021496/ENSMUSG00000019823/ENSMUSG00000026170/ENSMUSG00000079057/ENSMUSG00000061740/ENSMUSG00000017969/ENSMUSG00000049439/ENSMUSG00000028978/ENSMUSG00000052914/ENSMUSG00000040181/ENSMUSG00000006471
GO:1903432	BP	GO:1903432	regulation of TORC1 signaling	37	-0.465024	-1.8136	0.00171784	0.0241678	0.0202488	2219	tags=41%	list=18%	signal=34%	ENSMUSG00000070934/ENSMUSG00000024170/ENSMUSG00000028300/ENSMUSG00000002496/ENSMUSG00000049323/ENSMUSG00000034218/ENSMUSG00000021306/ENSMUSG00000038332/ENSMUSG00000047496/ENSMUSG00000032009/ENSMUSG00000024493/ENSMUSG00000032633/ENSMUSG00000004815/ENSMUSG00000049092/ENSMUSG00000041658
GO:1903975	BP	GO:1903975	regulation of glial cell migration	16	0.708264	1.80451	0.00173507	0.0242975	0.0203575	34	tags=19%	list=0%	signal=19%	ENSMUSG00000049103/ENSMUSG00000052336/ENSMUSG00000036353
GO:0035967	BP	GO:0035967	cellular response to topologically incorrect protein	99	-0.327569	-1.56849	0.00173746	0.0242975	0.0203575	3074	tags=42%	list=24%	signal=32%	ENSMUSG00000026672/ENSMUSG00000032932/ENSMUSG00000005102/ENSMUSG00000024350/ENSMUSG00000046404/ENSMUSG00000020109/ENSMUSG00000021831/ENSMUSG00000026142/ENSMUSG00000030847/ENSMUSG00000008429/ENSMUSG00000038648/ENSMUSG00000090877/ENSMUSG00000018669/ENSMUSG00000031751/ENSMUSG00000042104/ENSMUSG00000074212/ENSMUSG00000037720/ENSMUSG00000004364/ENSMUSG00000020571/ENSMUSG00000023010/ENSMUSG00000051396/…
GO:0000123	CC	GO:0000123	histone acetyltransferase complex	77	-0.356191	-1.63334	0.00173753	0.0242975	0.0203575	4608	tags=58%	list=36%	signal=37%	ENSMUSG00000022992/ENSMUSG00000052915/ENSMUSG00000028863/ENSMUSG00000010453/ENSMUSG00000030801/ENSMUSG00000031386/ENSMUSG00000003778/ENSMUSG00000038116/ENSMUSG00000042506/ENSMUSG00000055024/ENSMUSG00000063952/ENSMUSG00000018651/ENSMUSG00000000708/ENSMUSG00000053134/ENSMUSG00000072501/ENSMUSG00000039068/ENSMUSG00000038909/ENSMUSG00000037343/ENSMUSG00000021767/ENSMUSG00000029505/ENSMUSG00000051316/…
GO:0019731	BP	GO:0019731	antibacterial humoral response	18	0.690443	1.80443	0.00174785	0.0243928	0.0204373	2290	tags=61%	list=18%	signal=50%	ENSMUSG00000069792/ENSMUSG00000037379/ENSMUSG00000079641/ENSMUSG00000038274/ENSMUSG00000072115/ENSMUSG00000058385/ENSMUSG00000018102/ENSMUSG00000060802/ENSMUSG00000067212/ENSMUSG00000055994/ENSMUSG00000030790
GO:0016877	MF	GO:0016877	ligase activity	forming carbon-sulfur bonds	27	-0.534803	-1.92239	0.00175929	0.0245034	0.02053	2617	tags=52%	list=21%	signal=41%	ENSMUSG00000027605/ENSMUSG00000032557/ENSMUSG00000052833/ENSMUSG00000022110/ENSMUSG00000030314/ENSMUSG00000031278/ENSMUSG00000032883/ENSMUSG00000031878/ENSMUSG00000027452/ENSMUSG00000001924/ENSMUSG00000031808/ENSMUSG00000035898/ENSMUSG00000018796/ENSMUSG00000074576
GO:1903900	BP	GO:1903900	regulation of viral life cycle	120	0.445458	1.56893	0.00180264	0.025057	0.0209938	2542	tags=31%	list=20%	signal=25%	ENSMUSG00000035692/ENSMUSG00000068220/ENSMUSG00000060591/ENSMUSG00000039236/ENSMUSG00000025491/ENSMUSG00000046718/ENSMUSG00000071866/ENSMUSG00000032712/ENSMUSG00000066800/ENSMUSG00000025492/ENSMUSG00000041827/ENSMUSG00000060441/ENSMUSG00000052776/ENSMUSG00000057596/ENSMUSG00000024610/ENSMUSG00000029561/ENSMUSG00000020914/ENSMUSG00000032383/ENSMUSG00000000058/ENSMUSG00000024844/ENSMUSG00000024691/…
GO:0042026	BP	GO:0042026	protein refolding	19	-0.605059	-1.97031	0.00183711	0.0254853	0.0213527	2082	tags=74%	list=16%	signal=62%	ENSMUSG00000032285/ENSMUSG00000032932/ENSMUSG00000090877/ENSMUSG00000031701/ENSMUSG00000022403/ENSMUSG00000051396/ENSMUSG00000009030/ENSMUSG00000049792/ENSMUSG00000025980/ENSMUSG00000091971/ENSMUSG00000024359/ENSMUSG00000007033/ENSMUSG00000026864/ENSMUSG00000021270
GO:0071887	BP	GO:0071887	leukocyte apoptotic process	86	0.476346	1.62241	0.0018492	0.0255889	0.0214395	2426	tags=38%	list=19%	signal=31%	ENSMUSG00000030786/ENSMUSG00000058715/ENSMUSG00000027322/ENSMUSG00000079227/ENSMUSG00000026656/ENSMUSG00000047139/ENSMUSG00000057789/ENSMUSG00000021835/ENSMUSG00000050721/ENSMUSG00000022831/ENSMUSG00000115338/ENSMUSG00000029468/ENSMUSG00000024610/ENSMUSG00000022885/ENSMUSG00000014453/ENSMUSG00000028341/ENSMUSG00000003873/ENSMUSG00000059552/ENSMUSG00000022346/ENSMUSG00000039936/ENSMUSG00000028495/…
GO:0006488	BP	GO:0006488	dolichol-linked oligosaccharide biosynthetic process	10	-0.735722	-1.95053	0.00185241	0.0255889	0.0214395	1099	tags=40%	list=9%	signal=37%	ENSMUSG00000039740/ENSMUSG00000012117/ENSMUSG00000073792/ENSMUSG00000075470
GO:0010833	BP	GO:0010833	telomere maintenance via telomere lengthening	64	-0.376228	-1.66059	0.0018556	0.0255889	0.0214395	3351	tags=55%	list=27%	signal=40%	ENSMUSG00000030007/ENSMUSG00000024472/ENSMUSG00000026496/ENSMUSG00000039630/ENSMUSG00000020898/ENSMUSG00000022685/ENSMUSG00000006932/ENSMUSG00000000751/ENSMUSG00000029676/ENSMUSG00000038685/ENSMUSG00000036779/ENSMUSG00000032409/ENSMUSG00000026393/ENSMUSG00000026187/ENSMUSG00000063358/ENSMUSG00000001416/ENSMUSG00000024170/ENSMUSG00000014426/ENSMUSG00000034024/ENSMUSG00000027770/ENSMUSG00000023944/…
GO:0048670	BP	GO:0048670	regulation of collateral sprouting	17	-0.619808	-1.9519	0.00186349	0.0256469	0.0214881	2618	tags=65%	list=21%	signal=51%	ENSMUSG00000029512/ENSMUSG00000031137/ENSMUSG00000031729/ENSMUSG00000004798/ENSMUSG00000036580/ENSMUSG00000048482/ENSMUSG00000020458/ENSMUSG00000001627/ENSMUSG00000028289/ENSMUSG00000000861/ENSMUSG00000048915
GO:0034968	BP	GO:0034968	histone lysine methylation	96	-0.332461	-1.58409	0.00189061	0.0259261	0.021722	3664	tags=46%	list=29%	signal=33%	ENSMUSG00000040054/ENSMUSG00000015697/ENSMUSG00000056770/ENSMUSG00000017548/ENSMUSG00000036181/ENSMUSG00000031671/ENSMUSG00000044442/ENSMUSG00000034160/ENSMUSG00000020063/ENSMUSG00000038214/ENSMUSG00000004099/ENSMUSG00000036940/ENSMUSG00000021039/ENSMUSG00000000902/ENSMUSG00000006932/ENSMUSG00000006307/ENSMUSG00000027304/ENSMUSG00000002028/ENSMUSG00000001785/ENSMUSG00000024193/ENSMUSG00000026917/…
GO:0016741	MF	GO:0016741	transferase activity	transferring one-carbon groups	184	-0.277412	-1.45589	0.00189122	0.0259261	0.021722	4141	tags=45%	list=33%	signal=30%	ENSMUSG00000021891/ENSMUSG00000033554/ENSMUSG00000009535/ENSMUSG00000059183/ENSMUSG00000044763/ENSMUSG00000041975/ENSMUSG00000057406/ENSMUSG00000031171/ENSMUSG00000036983/ENSMUSG00000022962/ENSMUSG00000024726/ENSMUSG00000014039/ENSMUSG00000006732/ENSMUSG00000039660/ENSMUSG00000015697/ENSMUSG00000055660/ENSMUSG00000056770/ENSMUSG00000042496/ENSMUSG00000017548/ENSMUSG00000003477/ENSMUSG00000031671/…
GO:0008154	BP	GO:0008154	actin polymerization or depolymerization	174	0.413518	1.49664	0.00189896	0.025981	0.021768	2876	tags=31%	list=23%	signal=24%	ENSMUSG00000031827/ENSMUSG00000079523/ENSMUSG00000024397/ENSMUSG00000031165/ENSMUSG00000030707/ENSMUSG00000020120/ENSMUSG00000022488/ENSMUSG00000022436/ENSMUSG00000033066/ENSMUSG00000049775/ENSMUSG00000024835/ENSMUSG00000056737/ENSMUSG00000034675/ENSMUSG00000022831/ENSMUSG00000029622/ENSMUSG00000029516/ENSMUSG00000030403/ENSMUSG00000039621/ENSMUSG00000030793/ENSMUSG00000038524/ENSMUSG00000021676/…
GO:0016675	MF	GO:0016675	oxidoreductase activity	acting on a heme group of donors	21	0.660395	1.78454	0.00190568	0.0260218	0.0218022	1970	tags=52%	list=16%	signal=44%	ENSMUSG00000032330/ENSMUSG00000074218/ENSMUSG00000064358/ENSMUSG00000035885/ENSMUSG00000064351/ENSMUSG00000014313/ENSMUSG00000030785/ENSMUSG00000025488/ENSMUSG00000029632/ENSMUSG00000031231/ENSMUSG00000064354
GO:0008201	MF	GO:0008201	heparin binding	91	0.4696	1.60983	0.00192262	0.0261827	0.021937	2226	tags=33%	list=18%	signal=27%	ENSMUSG00000031849/ENSMUSG00000030786/ENSMUSG00000021136/ENSMUSG00000002985/ENSMUSG00000035385/ENSMUSG00000021702/ENSMUSG00000048758/ENSMUSG00000026395/ENSMUSG00000072115/ENSMUSG00000021835/ENSMUSG00000029373/ENSMUSG00000040152/ENSMUSG00000008999/ENSMUSG00000025784/ENSMUSG00000030417/ENSMUSG00000027750/ENSMUSG00000033453/ENSMUSG00000045287/ENSMUSG00000031825/ENSMUSG00000063564/ENSMUSG00000028936/…
GO:0045910	BP	GO:0045910	negative regulation of DNA recombination	32	-0.48727	-1.83237	0.00192498	0.0261827	0.021937	2879	tags=50%	list=23%	signal=39%	ENSMUSG00000038994/ENSMUSG00000020228/ENSMUSG00000038685/ENSMUSG00000036202/ENSMUSG00000044991/ENSMUSG00000024287/ENSMUSG00000033430/ENSMUSG00000024054/ENSMUSG00000005370/ENSMUSG00000041471/ENSMUSG00000043929/ENSMUSG00000022508/ENSMUSG00000024151/ENSMUSG00000020752/ENSMUSG00000036086/ENSMUSG00000034206
GO:0009595	BP	GO:0009595	detection of biotic stimulus	22	0.653696	1.78357	0.00193367	0.0262497	0.0219931	2190	tags=55%	list=17%	signal=45%	ENSMUSG00000079293/ENSMUSG00000090084/ENSMUSG00000030774/ENSMUSG00000071203/ENSMUSG00000078942/ENSMUSG00000037936/ENSMUSG00000016024/ENSMUSG00000000392/ENSMUSG00000041736/ENSMUSG00000035279/ENSMUSG00000055994/ENSMUSG00000001761
GO:0003756	MF	GO:0003756	protein disulfide isomerase activity	14	-0.663252	-1.96338	0.00194499	0.0262576	0.0219997	2932	tags=71%	list=23%	signal=55%	ENSMUSG00000021831/ENSMUSG00000036327/ENSMUSG00000020571/ENSMUSG00000028343/ENSMUSG00000024614/ENSMUSG00000027248/ENSMUSG00000023272/ENSMUSG00000020689/ENSMUSG00000025823/ENSMUSG00000057069
GO:0016864	MF	GO:0016864	intramolecular oxidoreductase activity	transposing S-S bonds	14	-0.663252	-1.96338	0.00194499	0.0262576	0.0219997	2932	tags=71%	list=23%	signal=55%	ENSMUSG00000021831/ENSMUSG00000036327/ENSMUSG00000020571/ENSMUSG00000028343/ENSMUSG00000024614/ENSMUSG00000027248/ENSMUSG00000023272/ENSMUSG00000020689/ENSMUSG00000025823/ENSMUSG00000057069
GO:0022407	BP	GO:0022407	regulation of cell-cell adhesion	269	0.381919	1.41302	0.00194556	0.0262576	0.0219997	1782	tags=23%	list=14%	signal=21%	ENSMUSG00000049103/ENSMUSG00000022901/ENSMUSG00000048583/ENSMUSG00000037649/ENSMUSG00000035000/ENSMUSG00000024397/ENSMUSG00000068220/ENSMUSG00000024965/ENSMUSG00000034652/ENSMUSG00000030707/ENSMUSG00000000290/ENSMUSG00000015396/ENSMUSG00000004266/ENSMUSG00000056529/ENSMUSG00000079227/ENSMUSG00000073421/ENSMUSG00000035385/ENSMUSG00000047139/ENSMUSG00000036594/ENSMUSG00000033730/ENSMUSG00000022488/…
GO:0048705	BP	GO:0048705	skeletal system morphogenesis	139	0.431074	1.53665	0.00195897	0.0263873	0.0221084	3256	tags=37%	list=26%	signal=28%	ENSMUSG00000063415/ENSMUSG00000031849/ENSMUSG00000014813/ENSMUSG00000057967/ENSMUSG00000050578/ENSMUSG00000050860/ENSMUSG00000025402/ENSMUSG00000054675/ENSMUSG00000021835/ENSMUSG00000037169/ENSMUSG00000040152/ENSMUSG00000008999/ENSMUSG00000001288/ENSMUSG00000010051/ENSMUSG00000050295/ENSMUSG00000040711/ENSMUSG00000031906/ENSMUSG00000029468/ENSMUSG00000031740/ENSMUSG00000021253/ENSMUSG00000018537/…
GO:0051787	MF	GO:0051787	misfolded protein binding	23	-0.558165	-1.9189	0.00196382	0.0264016	0.0221204	1561	tags=39%	list=12%	signal=34%	ENSMUSG00000051396/ENSMUSG00000030104/ENSMUSG00000014905/ENSMUSG00000022136/ENSMUSG00000091971/ENSMUSG00000022037/ENSMUSG00000024359/ENSMUSG00000007033/ENSMUSG00000026864
GO:0000242	CC	GO:0000242	pericentriolar material	19	-0.599572	-1.95245	0.0019902	0.0267048	0.0223744	2348	tags=63%	list=19%	signal=51%	ENSMUSG00000002489/ENSMUSG00000031592/ENSMUSG00000040407/ENSMUSG00000035919/ENSMUSG00000039298/ENSMUSG00000021068/ENSMUSG00000068039/ENSMUSG00000024811/ENSMUSG00000001151/ENSMUSG00000031644/ENSMUSG00000068394/ENSMUSG00000019988
GO:0061515	BP	GO:0061515	myeloid cell development	64	0.507201	1.66626	0.00199669	0.0267403	0.0224041	3245	tags=42%	list=26%	signal=32%	ENSMUSG00000030579/ENSMUSG00000030786/ENSMUSG00000025270/ENSMUSG00000069919/ENSMUSG00000052305/ENSMUSG00000069917/ENSMUSG00000004266/ENSMUSG00000052384/ENSMUSG00000000552/ENSMUSG00000031400/ENSMUSG00000026737/ENSMUSG00000016087/ENSMUSG00000028495/ENSMUSG00000022099/ENSMUSG00000058835/ENSMUSG00000038871/ENSMUSG00000027646/ENSMUSG00000032231/ENSMUSG00000066595/ENSMUSG00000049577/ENSMUSG00000042594/…
GO:0002693	BP	GO:0002693	positive regulation of cellular extravasation	17	0.692971	1.78861	0.00201008	0.0268679	0.0225111	1372	tags=41%	list=11%	signal=37%	ENSMUSG00000049103/ENSMUSG00000034845/ENSMUSG00000056529/ENSMUSG00000035385/ENSMUSG00000027009/ENSMUSG00000032011/ENSMUSG00000037405
GO:0006099	BP	GO:0006099	tricarboxylic acid cycle	28	-0.519138	-1.88477	0.00202048	0.0269552	0.0225842	4500	tags=82%	list=36%	signal=53%	ENSMUSG00000052738/ENSMUSG00000032293/ENSMUSG00000022477/ENSMUSG00000025950/ENSMUSG00000005683/ENSMUSG00000030541/ENSMUSG00000061838/ENSMUSG00000021913/ENSMUSG00000004789/ENSMUSG00000032279/ENSMUSG00000021748/ENSMUSG00000019179/ENSMUSG00000000168/ENSMUSG00000022110/ENSMUSG00000031299/ENSMUSG00000028405/ENSMUSG00000009863/ENSMUSG00000021577/ENSMUSG00000058076/ENSMUSG00000020456/ENSMUSG00000026526/…
GO:0038187	MF	GO:0038187	pattern recognition receptor activity	14	0.727889	1.79865	0.00203689	0.0271222	0.0227241	849	tags=50%	list=7%	signal=47%	ENSMUSG00000079293/ENSMUSG00000056529/ENSMUSG00000060441/ENSMUSG00000040522/ENSMUSG00000044583/ENSMUSG00000037936/ENSMUSG00000036103
GO:1902931	BP	GO:1902931	negative regulation of alcohol biosynthetic process	10	0.779403	1.7716	0.00204258	0.0271461	0.0227441	232	tags=30%	list=2%	signal=29%	ENSMUSG00000030772/ENSMUSG00000020120/ENSMUSG00000002985
GO:0030139	CC	GO:0030139	endocytic vesicle	161	0.418283	1.50666	0.00211425	0.0280451	0.0234973	2441	tags=29%	list=19%	signal=23%	ENSMUSG00000035000/ENSMUSG00000046805/ENSMUSG00000031165/ENSMUSG00000030707/ENSMUSG00000004626/ENSMUSG00000026177/ENSMUSG00000038642/ENSMUSG00000015340/ENSMUSG00000035385/ENSMUSG00000052160/ENSMUSG00000052688/ENSMUSG00000044583/ENSMUSG00000060216/ENSMUSG00000019173/ENSMUSG00000056737/ENSMUSG00000036908/ENSMUSG00000060550/ENSMUSG00000050708/ENSMUSG00000061232/ENSMUSG00000056515/ENSMUSG00000030055/…
GO:0042832	BP	GO:0042832	defense response to protozoan	19	0.675416	1.78678	0.00213878	0.0283164	0.0237247	3376	tags=74%	list=27%	signal=54%	ENSMUSG00000041515/ENSMUSG00000105096/ENSMUSG00000026177/ENSMUSG00000029373/ENSMUSG00000053175/ENSMUSG00000030748/ENSMUSG00000030798/ENSMUSG00000028268/ENSMUSG00000025499/ENSMUSG00000069874/ENSMUSG00000040253/ENSMUSG00000028270/ENSMUSG00000054072/ENSMUSG00000079363
GO:0000266	BP	GO:0000266	mitochondrial fission	40	-0.443024	-1.764	0.00214447	0.0283379	0.0237427	3258	tags=55%	list=26%	signal=41%	ENSMUSG00000027282/ENSMUSG00000037697/ENSMUSG00000024259/ENSMUSG00000041241/ENSMUSG00000022412/ENSMUSG00000061313/ENSMUSG00000028756/ENSMUSG00000027601/ENSMUSG00000039428/ENSMUSG00000018599/ENSMUSG00000022789/ENSMUSG00000062960/ENSMUSG00000004748/ENSMUSG00000048731/ENSMUSG00000029167/ENSMUSG00000031696/ENSMUSG00000020593/ENSMUSG00000038084/ENSMUSG00000078566/ENSMUSG00000027668/ENSMUSG00000018411/…
GO:0051028	BP	GO:0051028	mRNA transport	99	-0.324312	-1.55289	0.00215189	0.0283822	0.0237798	4216	tags=55%	list=33%	signal=37%	ENSMUSG00000025586/ENSMUSG00000044791/ENSMUSG00000001855/ENSMUSG00000035851/ENSMUSG00000022855/ENSMUSG00000019432/ENSMUSG00000031347/ENSMUSG00000052533/ENSMUSG00000019715/ENSMUSG00000079614/ENSMUSG00000025872/ENSMUSG00000071172/ENSMUSG00000037933/ENSMUSG00000020783/ENSMUSG00000053293/ENSMUSG00000074102/ENSMUSG00000001150/ENSMUSG00000029405/ENSMUSG00000015023/ENSMUSG00000005481/ENSMUSG00000024258/…
GO:0048668	BP	GO:0048668	collateral sprouting	25	-0.540241	-1.90196	0.00216282	0.0284237	0.0238146	2618	tags=48%	list=21%	signal=38%	ENSMUSG00000029512/ENSMUSG00000031137/ENSMUSG00000031729/ENSMUSG00000004798/ENSMUSG00000036580/ENSMUSG00000048482/ENSMUSG00000021068/ENSMUSG00000020458/ENSMUSG00000001627/ENSMUSG00000028289/ENSMUSG00000000861/ENSMUSG00000048915
GO:0045943	BP	GO:0045943	positive regulation of transcription by RNA polymerase I	21	-0.57884	-1.94002	0.0021632	0.0284237	0.0238146	2890	tags=62%	list=23%	signal=48%	ENSMUSG00000041229/ENSMUSG00000040620/ENSMUSG00000000902/ENSMUSG00000026234/ENSMUSG00000001785/ENSMUSG00000040354/ENSMUSG00000028991/ENSMUSG00000041747/ENSMUSG00000021385/ENSMUSG00000018433/ENSMUSG00000050244/ENSMUSG00000031668/ENSMUSG00000025995
GO:0004843	MF	GO:0004843	thiol-dependent ubiquitin-specific protease activity	81	-0.343821	-1.59266	0.00217581	0.0284818	0.0238633	3092	tags=38%	list=24%	signal=29%	ENSMUSG00000034235/ENSMUSG00000000804/ENSMUSG00000006906/ENSMUSG00000046404/ENSMUSG00000040455/ENSMUSG00000029592/ENSMUSG00000039701/ENSMUSG00000022710/ENSMUSG00000038495/ENSMUSG00000025437/ENSMUSG00000033909/ENSMUSG00000026854/ENSMUSG00000028514/ENSMUSG00000063317/ENSMUSG00000032267/ENSMUSG00000038250/ENSMUSG00000031826/ENSMUSG00000032612/ENSMUSG00000038429/ENSMUSG00000036712/ENSMUSG00000018189/…
GO:0101005	MF	GO:0101005	ubiquitinyl hydrolase activity	81	-0.343821	-1.59266	0.00217581	0.0284818	0.0238633	3092	tags=38%	list=24%	signal=29%	ENSMUSG00000034235/ENSMUSG00000000804/ENSMUSG00000006906/ENSMUSG00000046404/ENSMUSG00000040455/ENSMUSG00000029592/ENSMUSG00000039701/ENSMUSG00000022710/ENSMUSG00000038495/ENSMUSG00000025437/ENSMUSG00000033909/ENSMUSG00000026854/ENSMUSG00000028514/ENSMUSG00000063317/ENSMUSG00000032267/ENSMUSG00000038250/ENSMUSG00000031826/ENSMUSG00000032612/ENSMUSG00000038429/ENSMUSG00000036712/ENSMUSG00000018189/…
GO:0008509	MF	GO:0008509	anion transmembrane transporter activity	159	-0.283069	-1.45306	0.00218048	0.0284894	0.0238696	1958	tags=27%	list=16%	signal=23%	ENSMUSG00000037344/ENSMUSG00000025790/ENSMUSG00000006576/ENSMUSG00000000605/ENSMUSG00000037762/ENSMUSG00000027340/ENSMUSG00000029862/ENSMUSG00000022560/ENSMUSG00000019838/ENSMUSG00000008892/ENSMUSG00000040441/ENSMUSG00000035189/ENSMUSG00000023959/ENSMUSG00000002944/ENSMUSG00000032988/ENSMUSG00000010122/ENSMUSG00000028521/ENSMUSG00000025938/ENSMUSG00000003153/ENSMUSG00000031808/ENSMUSG00000032114/…
GO:0001968	MF	GO:0001968	fibronectin binding	27	0.61523	1.75009	0.00222268	0.0289864	0.024286	985	tags=41%	list=8%	signal=38%	ENSMUSG00000031849/ENSMUSG00000050578/ENSMUSG00000038642/ENSMUSG00000023046/ENSMUSG00000028111/ENSMUSG00000021702/ENSMUSG00000027009/ENSMUSG00000040152/ENSMUSG00000017009/ENSMUSG00000026185/ENSMUSG00000031740
GO:0016505	MF	GO:0016505	peptidase activator activity involved in apoptotic process	13	0.735038	1.78595	0.00224494	0.029137	0.0244122	2335	tags=62%	list=18%	signal=50%	ENSMUSG00000036781/ENSMUSG00000032359/ENSMUSG00000030560/ENSMUSG00000020372/ENSMUSG00000030793/ENSMUSG00000027859/ENSMUSG00000024959/ENSMUSG00000028282
GO:0005179	MF	GO:0005179	hormone activity	23	0.642454	1.76983	0.00224796	0.029137	0.0244122	2521	tags=48%	list=20%	signal=38%	ENSMUSG00000048583/ENSMUSG00000014813/ENSMUSG00000020053/ENSMUSG00000053469/ENSMUSG00000061100/ENSMUSG00000031980/ENSMUSG00000041616/ENSMUSG00000071347/ENSMUSG00000037035/ENSMUSG00000030790/ENSMUSG00000021367
GO:0042554	BP	GO:0042554	superoxide anion generation	23	0.642729	1.77058	0.00224796	0.029137	0.0244122	2562	tags=52%	list=20%	signal=42%	ENSMUSG00000030579/ENSMUSG00000030786/ENSMUSG00000000290/ENSMUSG00000015950/ENSMUSG00000015340/ENSMUSG00000026480/ENSMUSG00000031980/ENSMUSG00000002603/ENSMUSG00000006519/ENSMUSG00000021367/ENSMUSG00000021948/ENSMUSG00000032562
GO:0006913	BP	GO:0006913	nucleocytoplasmic transport	262	-0.241125	-1.31267	0.00225515	0.029137	0.0244122	3910	tags=47%	list=31%	signal=33%	ENSMUSG00000052533/ENSMUSG00000027893/ENSMUSG00000073639/ENSMUSG00000067713/ENSMUSG00000026778/ENSMUSG00000019715/ENSMUSG00000033411/ENSMUSG00000040028/ENSMUSG00000043733/ENSMUSG00000003731/ENSMUSG00000026027/ENSMUSG00000037940/ENSMUSG00000034544/ENSMUSG00000020349/ENSMUSG00000024491/ENSMUSG00000025872/ENSMUSG00000020484/ENSMUSG00000071172/ENSMUSG00000024604/ENSMUSG00000032855/ENSMUSG00000034203/…
GO:0051169	BP	GO:0051169	nuclear transport	262	-0.241125	-1.31267	0.00225515	0.029137	0.0244122	3910	tags=47%	list=31%	signal=33%	ENSMUSG00000052533/ENSMUSG00000027893/ENSMUSG00000073639/ENSMUSG00000067713/ENSMUSG00000026778/ENSMUSG00000019715/ENSMUSG00000033411/ENSMUSG00000040028/ENSMUSG00000043733/ENSMUSG00000003731/ENSMUSG00000026027/ENSMUSG00000037940/ENSMUSG00000034544/ENSMUSG00000020349/ENSMUSG00000024491/ENSMUSG00000025872/ENSMUSG00000020484/ENSMUSG00000071172/ENSMUSG00000024604/ENSMUSG00000032855/ENSMUSG00000034203/…
GO:0006999	BP	GO:0006999	nuclear pore organization	14	-0.657241	-1.94559	0.00228622	0.0294838	0.0247028	2665	tags=86%	list=21%	signal=68%	ENSMUSG00000079614/ENSMUSG00000053293/ENSMUSG00000026999/ENSMUSG00000032939/ENSMUSG00000026491/ENSMUSG00000063550/ENSMUSG00000021374/ENSMUSG00000020458/ENSMUSG00000038759/ENSMUSG00000028614/ENSMUSG00000039509/ENSMUSG00000052798
GO:0030684	CC	GO:0030684	preribosome	78	-0.348222	-1.59959	0.00230366	0.0296538	0.0248452	3581	tags=42%	list=28%	signal=30%	ENSMUSG00000021428/ENSMUSG00000026020/ENSMUSG00000052253/ENSMUSG00000038299/ENSMUSG00000070697/ENSMUSG00000032867/ENSMUSG00000116564/ENSMUSG00000028430/ENSMUSG00000057421/ENSMUSG00000035575/ENSMUSG00000024404/ENSMUSG00000026019/ENSMUSG00000063334/ENSMUSG00000026187/ENSMUSG00000095567/ENSMUSG00000033294/ENSMUSG00000019297/ENSMUSG00000020706/ENSMUSG00000028729/ENSMUSG00000022300/ENSMUSG00000061458/…
GO:0046631	BP	GO:0046631	alpha-beta T cell activation	97	0.458753	1.58328	0.00231856	0.0297905	0.0249597	2987	tags=45%	list=24%	signal=35%	ENSMUSG00000049103/ENSMUSG00000034652/ENSMUSG00000015396/ENSMUSG00000073421/ENSMUSG00000020143/ENSMUSG00000047139/ENSMUSG00000112148/ENSMUSG00000022488/ENSMUSG00000018654/ENSMUSG00000026395/ENSMUSG00000020101/ENSMUSG00000028064/ENSMUSG00000035356/ENSMUSG00000051506/ENSMUSG00000115338/ENSMUSG00000022952/ENSMUSG00000053175/ENSMUSG00000001750/ENSMUSG00000063281/ENSMUSG00000042677/ENSMUSG00000028936/…
GO:0006479	BP	GO:0006479	protein methylation	148	-0.286416	-1.45612	0.00234165	0.0299765	0.0251156	3570	tags=42%	list=28%	signal=30%	ENSMUSG00000015697/ENSMUSG00000020484/ENSMUSG00000056770/ENSMUSG00000032178/ENSMUSG00000017548/ENSMUSG00000036181/ENSMUSG00000031671/ENSMUSG00000044442/ENSMUSG00000034160/ENSMUSG00000022948/ENSMUSG00000020063/ENSMUSG00000003437/ENSMUSG00000030704/ENSMUSG00000038214/ENSMUSG00000004099/ENSMUSG00000036940/ENSMUSG00000021039/ENSMUSG00000000902/ENSMUSG00000023110/ENSMUSG00000006932/ENSMUSG00000006307/…
GO:0008213	BP	GO:0008213	protein alkylation	148	-0.286416	-1.45612	0.00234165	0.0299765	0.0251156	3570	tags=42%	list=28%	signal=30%	ENSMUSG00000015697/ENSMUSG00000020484/ENSMUSG00000056770/ENSMUSG00000032178/ENSMUSG00000017548/ENSMUSG00000036181/ENSMUSG00000031671/ENSMUSG00000044442/ENSMUSG00000034160/ENSMUSG00000022948/ENSMUSG00000020063/ENSMUSG00000003437/ENSMUSG00000030704/ENSMUSG00000038214/ENSMUSG00000004099/ENSMUSG00000036940/ENSMUSG00000021039/ENSMUSG00000000902/ENSMUSG00000023110/ENSMUSG00000006932/ENSMUSG00000006307/…
GO:0032204	BP	GO:0032204	regulation of telomere maintenance	74	-0.353037	-1.60418	0.0023465	0.0299835	0.0251215	3351	tags=49%	list=27%	signal=36%	ENSMUSG00000030007/ENSMUSG00000024472/ENSMUSG00000026496/ENSMUSG00000039630/ENSMUSG00000020898/ENSMUSG00000022685/ENSMUSG00000006932/ENSMUSG00000030655/ENSMUSG00000029676/ENSMUSG00000038685/ENSMUSG00000036779/ENSMUSG00000032409/ENSMUSG00000026393/ENSMUSG00000026187/ENSMUSG00000063358/ENSMUSG00000001416/ENSMUSG00000014426/ENSMUSG00000034024/ENSMUSG00000027770/ENSMUSG00000029447/ENSMUSG00000031403/…
GO:0010759	BP	GO:0010759	positive regulation of macrophage chemotaxis	18	0.679603	1.7761	0.00238963	0.0304788	0.0255364	1648	tags=50%	list=13%	signal=44%	ENSMUSG00000035385/ENSMUSG00000049130/ENSMUSG00000040152/ENSMUSG00000040552/ENSMUSG00000024621/ENSMUSG00000042190/ENSMUSG00000025314/ENSMUSG00000009281/ENSMUSG00000063065
GO:0009081	BP	GO:0009081	branched-chain amino acid metabolic process	16	-0.62715	-1.93618	0.00239637	0.0305088	0.0255615	2941	tags=56%	list=23%	signal=43%	ENSMUSG00000060376/ENSMUSG00000032047/ENSMUSG00000031969/ENSMUSG00000032263/ENSMUSG00000021646/ENSMUSG00000032763/ENSMUSG00000029596/ENSMUSG00000027332/ENSMUSG00000021238
GO:0002711	BP	GO:0002711	positive regulation of T cell mediated immunity	34	0.58278	1.73008	0.00251444	0.0319536	0.0267721	2513	tags=50%	list=20%	signal=40%	ENSMUSG00000047139/ENSMUSG00000026395/ENSMUSG00000060550/ENSMUSG00000056116/ENSMUSG00000115338/ENSMUSG00000061232/ENSMUSG00000073409/ENSMUSG00000029468/ENSMUSG00000060802/ENSMUSG00000073411/ENSMUSG00000035929/ENSMUSG00000079491/ENSMUSG00000026471/ENSMUSG00000067212/ENSMUSG00000032688/ENSMUSG00000026072/ENSMUSG00000020641
GO:0032206	BP	GO:0032206	positive regulation of telomere maintenance	46	-0.419488	-1.7272	0.00252446	0.0320224	0.0268298	2495	tags=50%	list=20%	signal=40%	ENSMUSG00000029676/ENSMUSG00000038685/ENSMUSG00000032409/ENSMUSG00000026393/ENSMUSG00000026187/ENSMUSG00000063358/ENSMUSG00000001416/ENSMUSG00000014426/ENSMUSG00000034024/ENSMUSG00000027770/ENSMUSG00000029447/ENSMUSG00000031403/ENSMUSG00000059772/ENSMUSG00000031529/ENSMUSG00000028224/ENSMUSG00000039220/ENSMUSG00000004980/ENSMUSG00000068039/ENSMUSG00000034218/ENSMUSG00000031928/ENSMUSG00000024811/…
GO:0043903	BP	GO:0043903	regulation of symbiotic process	163	0.414407	1.49389	0.00254542	0.0321134	0.026906	2559	tags=28%	list=20%	signal=23%	ENSMUSG00000035692/ENSMUSG00000068220/ENSMUSG00000060591/ENSMUSG00000039236/ENSMUSG00000025491/ENSMUSG00000079227/ENSMUSG00000002985/ENSMUSG00000046718/ENSMUSG00000071866/ENSMUSG00000032712/ENSMUSG00000066800/ENSMUSG00000025492/ENSMUSG00000041827/ENSMUSG00000060441/ENSMUSG00000052776/ENSMUSG00000024621/ENSMUSG00000057596/ENSMUSG00000024610/ENSMUSG00000029561/ENSMUSG00000020914/ENSMUSG00000032383/…
GO:0033866	BP	GO:0033866	nucleoside bisphosphate biosynthetic process	33	-0.473127	-1.79453	0.00255128	0.0321134	0.026906	3755	tags=64%	list=30%	signal=45%	ENSMUSG00000024899/ENSMUSG00000063849/ENSMUSG00000038967/ENSMUSG00000074064/ENSMUSG00000010914/ENSMUSG00000027605/ENSMUSG00000021748/ENSMUSG00000029056/ENSMUSG00000032047/ENSMUSG00000000168/ENSMUSG00000033610/ENSMUSG00000003809/ENSMUSG00000031278/ENSMUSG00000031299/ENSMUSG00000028937/ENSMUSG00000027452/ENSMUSG00000006494/ENSMUSG00000042010/ENSMUSG00000020664/ENSMUSG00000018796/ENSMUSG00000028636
GO:0034030	BP	GO:0034030	ribonucleoside bisphosphate biosynthetic process	33	-0.473127	-1.79453	0.00255128	0.0321134	0.026906	3755	tags=64%	list=30%	signal=45%	ENSMUSG00000024899/ENSMUSG00000063849/ENSMUSG00000038967/ENSMUSG00000074064/ENSMUSG00000010914/ENSMUSG00000027605/ENSMUSG00000021748/ENSMUSG00000029056/ENSMUSG00000032047/ENSMUSG00000000168/ENSMUSG00000033610/ENSMUSG00000003809/ENSMUSG00000031278/ENSMUSG00000031299/ENSMUSG00000028937/ENSMUSG00000027452/ENSMUSG00000006494/ENSMUSG00000042010/ENSMUSG00000020664/ENSMUSG00000018796/ENSMUSG00000028636
GO:0034033	BP	GO:0034033	purine nucleoside bisphosphate biosynthetic process	33	-0.473127	-1.79453	0.00255128	0.0321134	0.026906	3755	tags=64%	list=30%	signal=45%	ENSMUSG00000024899/ENSMUSG00000063849/ENSMUSG00000038967/ENSMUSG00000074064/ENSMUSG00000010914/ENSMUSG00000027605/ENSMUSG00000021748/ENSMUSG00000029056/ENSMUSG00000032047/ENSMUSG00000000168/ENSMUSG00000033610/ENSMUSG00000003809/ENSMUSG00000031278/ENSMUSG00000031299/ENSMUSG00000028937/ENSMUSG00000027452/ENSMUSG00000006494/ENSMUSG00000042010/ENSMUSG00000020664/ENSMUSG00000018796/ENSMUSG00000028636
GO:0042608	MF	GO:0042608	T cell receptor binding	12	0.743453	1.76905	0.00255469	0.0321134	0.026906	1746	tags=67%	list=14%	signal=58%	ENSMUSG00000020143/ENSMUSG00000060550/ENSMUSG00000061232/ENSMUSG00000073409/ENSMUSG00000073411/ENSMUSG00000035929/ENSMUSG00000026471/ENSMUSG00000067212
GO:0016684	MF	GO:0016684	oxidoreductase activity	acting on peroxide as acceptor	36	0.57191	1.71615	0.00256686	0.0322083	0.0269855	2425	tags=44%	list=19%	signal=36%	ENSMUSG00000060063/ENSMUSG00000020377/ENSMUSG00000069919/ENSMUSG00000052305/ENSMUSG00000069917/ENSMUSG00000073940/ENSMUSG00000063856/ENSMUSG00000047250/ENSMUSG00000075706/ENSMUSG00000020810/ENSMUSG00000001663/ENSMUSG00000028597/ENSMUSG00000037072/ENSMUSG00000028893/ENSMUSG00000020803/ENSMUSG00000033318
GO:0045580	BP	GO:0045580	regulation of T cell differentiation	97	0.457243	1.57807	0.00257738	0.0322793	0.027045	2344	tags=31%	list=19%	signal=25%	ENSMUSG00000063415/ENSMUSG00000049103/ENSMUSG00000037649/ENSMUSG00000015396/ENSMUSG00000036594/ENSMUSG00000033730/ENSMUSG00000022488/ENSMUSG00000018654/ENSMUSG00000026395/ENSMUSG00000021835/ENSMUSG00000020101/ENSMUSG00000035356/ENSMUSG00000044258/ENSMUSG00000115338/ENSMUSG00000022952/ENSMUSG00000063281/ENSMUSG00000024610/ENSMUSG00000042677/ENSMUSG00000046207/ENSMUSG00000030748/ENSMUSG00000001123/…
GO:0050832	BP	GO:0050832	defense response to fungus	16	0.698168	1.77879	0.00258179	0.0322793	0.027045	1665	tags=50%	list=13%	signal=43%	ENSMUSG00000031827/ENSMUSG00000037379/ENSMUSG00000015950/ENSMUSG00000072115/ENSMUSG00000057666/ENSMUSG00000009281/ENSMUSG00000039936/ENSMUSG00000002603
GO:0071677	BP	GO:0071677	positive regulation of mononuclear cell migration	14	0.718513	1.77548	0.00258855	0.0323058	0.0270672	1855	tags=50%	list=15%	signal=43%	ENSMUSG00000049103/ENSMUSG00000024397/ENSMUSG00000035385/ENSMUSG00000023913/ENSMUSG00000037411/ENSMUSG00000002603/ENSMUSG00000073888
GO:0019956	MF	GO:0019956	chemokine binding	16	0.698015	1.7784	0.00259567	0.0323368	0.0270931	1104	tags=44%	list=9%	signal=40%	ENSMUSG00000049103/ENSMUSG00000052336/ENSMUSG00000044534/ENSMUSG00000079227/ENSMUSG00000079355/ENSMUSG00000027009/ENSMUSG00000044786
GO:0000027	BP	GO:0000027	ribosomal large subunit assembly	28	0.607399	1.73921	0.00264621	0.0329075	0.0275713	1977	tags=43%	list=16%	signal=36%	ENSMUSG00000057322/ENSMUSG00000060036/ENSMUSG00000029066/ENSMUSG00000059291/ENSMUSG00000067274/ENSMUSG00000098274/ENSMUSG00000008682/ENSMUSG00000058558/ENSMUSG00000058546/ENSMUSG00000038900/ENSMUSG00000004100/ENSMUSG00000029614
GO:0061134	MF	GO:0061134	peptidase regulator activity	99	0.456254	1.57746	0.00268059	0.0332326	0.0278437	2386	tags=34%	list=19%	signal=28%	ENSMUSG00000069792/ENSMUSG00000005054/ENSMUSG00000036781/ENSMUSG00000046718/ENSMUSG00000071203/ENSMUSG00000026315/ENSMUSG00000074874/ENSMUSG00000037411/ENSMUSG00000020101/ENSMUSG00000031387/ENSMUSG00000032359/ENSMUSG00000078942/ENSMUSG00000031980/ENSMUSG00000030560/ENSMUSG00000025780/ENSMUSG00000020372/ENSMUSG00000018909/ENSMUSG00000030793/ENSMUSG00000027859/ENSMUSG00000057666/ENSMUSG00000003644/…
GO:0009066	BP	GO:0009066	aspartate family amino acid metabolic process	25	-0.528497	-1.86061	0.00268189	0.0332326	0.0278437	2664	tags=52%	list=21%	signal=41%	ENSMUSG00000010911/ENSMUSG00000062937/ENSMUSG00000025894/ENSMUSG00000011148/ENSMUSG00000032374/ENSMUSG00000021311/ENSMUSG00000021048/ENSMUSG00000063428/ENSMUSG00000029596/ENSMUSG00000020629/ENSMUSG00000025190/ENSMUSG00000006378/ENSMUSG00000017713
GO:0008009	MF	GO:0008009	chemokine activity	14	0.716615	1.77079	0.00268756	0.0332437	0.027853	2302	tags=64%	list=18%	signal=53%	ENSMUSG00000018927/ENSMUSG00000029417/ENSMUSG00000035385/ENSMUSG00000019122/ENSMUSG00000029373/ENSMUSG00000018920/ENSMUSG00000094686/ENSMUSG00000073888/ENSMUSG00000023235
GO:0043652	BP	GO:0043652	engulfment of apoptotic cell	10	0.771793	1.7543	0.0027135	0.033505	0.0280719	551	tags=30%	list=4%	signal=29%	ENSMUSG00000033220/ENSMUSG00000073982/ENSMUSG00000040152
GO:0098797	CC	GO:0098797	plasma membrane protein complex	299	0.373602	1.38719	0.00272584	0.0335978	0.0281496	2880	tags=30%	list=23%	signal=24%	ENSMUSG00000039639/ENSMUSG00000079547/ENSMUSG00000030786/ENSMUSG00000034353/ENSMUSG00000058715/ENSMUSG00000037649/ENSMUSG00000034533/ENSMUSG00000076617/ENSMUSG00000028931/ENSMUSG00000000290/ENSMUSG00000015950/ENSMUSG00000004266/ENSMUSG00000015340/ENSMUSG00000073421/ENSMUSG00000036594/ENSMUSG00000036402/ENSMUSG00000020053/ENSMUSG00000043004/ENSMUSG00000022150/ENSMUSG00000002771/ENSMUSG00000060586/…
GO:0032757	BP	GO:0032757	positive regulation of interleukin-8 production	35	0.574649	1.71553	0.00273762	0.0336834	0.0282214	3273	tags=49%	list=26%	signal=36%	ENSMUSG00000051439/ENSMUSG00000040522/ENSMUSG00000044583/ENSMUSG00000037411/ENSMUSG00000055633/ENSMUSG00000016024/ENSMUSG00000087260/ENSMUSG00000030793/ENSMUSG00000024610/ENSMUSG00000032041/ENSMUSG00000010047/ENSMUSG00000055994/ENSMUSG00000039942/ENSMUSG00000041187/ENSMUSG00000048376/ENSMUSG00000027995/ENSMUSG00000079164
GO:2000377	BP	GO:2000377	regulation of reactive oxygen species metabolic process	152	0.41843	1.50123	0.00277536	0.0340875	0.02856	3297	tags=40%	list=26%	signal=30%	ENSMUSG00000052336/ENSMUSG00000030579/ENSMUSG00000030786/ENSMUSG00000032202/ENSMUSG00000024397/ENSMUSG00000000290/ENSMUSG00000062012/ENSMUSG00000061119/ENSMUSG00000020053/ENSMUSG00000037169/ENSMUSG00000040152/ENSMUSG00000031400/ENSMUSG00000037742/ENSMUSG00000031980/ENSMUSG00000031906/ENSMUSG00000024087/ENSMUSG00000021707/ENSMUSG00000037405/ENSMUSG00000009013/ENSMUSG00000079685/ENSMUSG00000042677/…
GO:0008483	MF	GO:0008483	transaminase activity	15	-0.638661	-1.93273	0.00279037	0.034195	0.0286501	1267	tags=40%	list=10%	signal=36%	ENSMUSG00000031700/ENSMUSG00000032607/ENSMUSG00000030934/ENSMUSG00000025190/ENSMUSG00000040213/ENSMUSG00000057880
GO:0045334	CC	GO:0045334	clathrin-coated endocytic vesicle	19	-0.590637	-1.92335	0.00279394	0.034195	0.0286501	3101	tags=47%	list=25%	signal=36%	ENSMUSG00000033577/ENSMUSG00000002957/ENSMUSG00000028552/ENSMUSG00000023923/ENSMUSG00000035152/ENSMUSG00000047126/ENSMUSG00000073725/ENSMUSG00000033419/ENSMUSG00000111375
GO:0045069	BP	GO:0045069	regulation of viral genome replication	73	0.485367	1.6218	0.00280012	0.0342106	0.0286631	2513	tags=34%	list=20%	signal=28%	ENSMUSG00000035692/ENSMUSG00000060591/ENSMUSG00000039236/ENSMUSG00000025491/ENSMUSG00000046718/ENSMUSG00000071866/ENSMUSG00000032712/ENSMUSG00000066800/ENSMUSG00000025492/ENSMUSG00000041827/ENSMUSG00000052776/ENSMUSG00000029561/ENSMUSG00000020914/ENSMUSG00000032383/ENSMUSG00000024844/ENSMUSG00000024691/ENSMUSG00000042677/ENSMUSG00000000838/ENSMUSG00000027951/ENSMUSG00000057329/ENSMUSG00000029605/…
GO:1903901	BP	GO:1903901	negative regulation of viral life cycle	61	0.503728	1.64362	0.00295817	0.0360783	0.030228	2542	tags=34%	list=20%	signal=28%	ENSMUSG00000035692/ENSMUSG00000060591/ENSMUSG00000039236/ENSMUSG00000025491/ENSMUSG00000046718/ENSMUSG00000032712/ENSMUSG00000066800/ENSMUSG00000025492/ENSMUSG00000041827/ENSMUSG00000052776/ENSMUSG00000029561/ENSMUSG00000024844/ENSMUSG00000024691/ENSMUSG00000042677/ENSMUSG00000036986/ENSMUSG00000027951/ENSMUSG00000029605/ENSMUSG00000030966/ENSMUSG00000063268/ENSMUSG00000020641/ENSMUSG00000034317
GO:0051000	BP	GO:0051000	positive regulation of nitric-oxide synthase activity	12	0.738372	1.75696	0.00300466	0.036442	0.0305327	2261	tags=58%	list=18%	signal=48%	ENSMUSG00000002985/ENSMUSG00000037936/ENSMUSG00000022206/ENSMUSG00000021707/ENSMUSG00000059456/ENSMUSG00000001729/ENSMUSG00000037580
GO:0016879	MF	GO:0016879	ligase activity	forming carbon-nitrogen bonds	36	-0.452221	-1.75164	0.0030049	0.036442	0.0305327	2415	tags=47%	list=19%	signal=38%	ENSMUSG00000033257/ENSMUSG00000022574/ENSMUSG00000037216/ENSMUSG00000075289/ENSMUSG00000011148/ENSMUSG00000021048/ENSMUSG00000017747/ENSMUSG00000027823/ENSMUSG00000019863/ENSMUSG00000028633/ENSMUSG00000057147/ENSMUSG00000028085/ENSMUSG00000013629/ENSMUSG00000028124/ENSMUSG00000036745/ENSMUSG00000020899/ENSMUSG00000028636
GO:0032040	CC	GO:0032040	small-subunit processome	36	-0.452348	-1.75213	0.0030049	0.036442	0.0305327	2194	tags=58%	list=17%	signal=48%	ENSMUSG00000022313/ENSMUSG00000016181/ENSMUSG00000030521/ENSMUSG00000026020/ENSMUSG00000038299/ENSMUSG00000070697/ENSMUSG00000028430/ENSMUSG00000035575/ENSMUSG00000063334/ENSMUSG00000026187/ENSMUSG00000033294/ENSMUSG00000022300/ENSMUSG00000061458/ENSMUSG00000040688/ENSMUSG00000033285/ENSMUSG00000021243/ENSMUSG00000054079/ENSMUSG00000032834/ENSMUSG00000050244/ENSMUSG00000022672/ENSMUSG00000004356
GO:0010972	BP	GO:0010972	negative regulation of G2/M transition of mitotic cell cycle	32	-0.475921	-1.7897	0.00301086	0.036442	0.0305327	2613	tags=44%	list=21%	signal=35%	ENSMUSG00000020413/ENSMUSG00000018669/ENSMUSG00000003541/ENSMUSG00000027536/ENSMUSG00000022960/ENSMUSG00000022314/ENSMUSG00000023092/ENSMUSG00000031878/ENSMUSG00000028224/ENSMUSG00000034218/ENSMUSG00000031928/ENSMUSG00000003604/ENSMUSG00000028999/ENSMUSG00000059263
GO:0031248	CC	GO:0031248	protein acetyltransferase complex	86	-0.334296	-1.56418	0.00301939	0.036442	0.0305327	4608	tags=59%	list=36%	signal=38%	ENSMUSG00000022992/ENSMUSG00000052915/ENSMUSG00000028863/ENSMUSG00000010453/ENSMUSG00000030801/ENSMUSG00000031386/ENSMUSG00000003778/ENSMUSG00000038116/ENSMUSG00000042506/ENSMUSG00000055024/ENSMUSG00000063952/ENSMUSG00000018651/ENSMUSG00000000708/ENSMUSG00000022698/ENSMUSG00000053134/ENSMUSG00000072501/ENSMUSG00000039068/ENSMUSG00000038909/ENSMUSG00000037343/ENSMUSG00000021767/ENSMUSG00000029505/…
GO:1902493	CC	GO:1902493	acetyltransferase complex	86	-0.334296	-1.56418	0.00301939	0.036442	0.0305327	4608	tags=59%	list=36%	signal=38%	ENSMUSG00000022992/ENSMUSG00000052915/ENSMUSG00000028863/ENSMUSG00000010453/ENSMUSG00000030801/ENSMUSG00000031386/ENSMUSG00000003778/ENSMUSG00000038116/ENSMUSG00000042506/ENSMUSG00000055024/ENSMUSG00000063952/ENSMUSG00000018651/ENSMUSG00000000708/ENSMUSG00000022698/ENSMUSG00000053134/ENSMUSG00000072501/ENSMUSG00000039068/ENSMUSG00000038909/ENSMUSG00000037343/ENSMUSG00000021767/ENSMUSG00000029505/…
GO:0050854	BP	GO:0050854	regulation of antigen receptor-mediated signaling pathway	37	0.563125	1.6983	0.00308452	0.0371637	0.0311373	1412	tags=30%	list=11%	signal=26%	ENSMUSG00000058099/ENSMUSG00000034652/ENSMUSG00000004266/ENSMUSG00000026656/ENSMUSG00000052889/ENSMUSG00000026395/ENSMUSG00000031875/ENSMUSG00000032011/ENSMUSG00000014453/ENSMUSG00000025314/ENSMUSG00000030744
GO:0048854	BP	GO:0048854	brain morphogenesis	26	-0.515994	-1.83535	0.00309392	0.0372126	0.0311783	2517	tags=46%	list=20%	signal=37%	ENSMUSG00000040040/ENSMUSG00000021461/ENSMUSG00000024241/ENSMUSG00000031755/ENSMUSG00000020716/ENSMUSG00000021994/ENSMUSG00000039834/ENSMUSG00000001151/ENSMUSG00000018189/ENSMUSG00000020745/ENSMUSG00000048756/ENSMUSG00000024304
GO:0008641	MF	GO:0008641	ubiquitin-like modifier activating enzyme activity	10	-0.712488	-1.88893	0.00315821	0.0379204	0.0317713	2321	tags=80%	list=18%	signal=65%	ENSMUSG00000052997/ENSMUSG00000032557/ENSMUSG00000052833/ENSMUSG00000030314/ENSMUSG00000031878/ENSMUSG00000001924/ENSMUSG00000035898/ENSMUSG00000074576
GO:0045582	BP	GO:0045582	positive regulation of T cell differentiation	59	0.505393	1.64178	0.00317774	0.0380891	0.0319126	2344	tags=41%	list=19%	signal=33%	ENSMUSG00000049103/ENSMUSG00000037649/ENSMUSG00000015396/ENSMUSG00000036594/ENSMUSG00000033730/ENSMUSG00000022488/ENSMUSG00000018654/ENSMUSG00000026395/ENSMUSG00000020101/ENSMUSG00000035356/ENSMUSG00000115338/ENSMUSG00000022952/ENSMUSG00000024610/ENSMUSG00000046207/ENSMUSG00000030748/ENSMUSG00000001123/ENSMUSG00000024959/ENSMUSG00000002603/ENSMUSG00000037992/ENSMUSG00000039377/ENSMUSG00000028042/…
GO:0070507	BP	GO:0070507	regulation of microtubule cytoskeleton organization	166	-0.274664	-1.41805	0.00322251	0.0385593	0.0323067	3512	tags=38%	list=28%	signal=28%	ENSMUSG00000037933/ENSMUSG00000032855/ENSMUSG00000021750/ENSMUSG00000031161/ENSMUSG00000034252/ENSMUSG00000031865/ENSMUSG00000032435/ENSMUSG00000037443/ENSMUSG00000039630/ENSMUSG00000033900/ENSMUSG00000014158/ENSMUSG00000028243/ENSMUSG00000028896/ENSMUSG00000036087/ENSMUSG00000050697/ENSMUSG00000056267/ENSMUSG00000006932/ENSMUSG00000048799/ENSMUSG00000090877/ENSMUSG00000031137/ENSMUSG00000040811/…
GO:0006887	BP	GO:0006887	exocytosis	243	0.382691	1.40932	0.00323546	0.0386479	0.0323809	2130	tags=23%	list=17%	signal=19%	ENSMUSG00000049103/ENSMUSG00000030786/ENSMUSG00000058715/ENSMUSG00000033220/ENSMUSG00000032202/ENSMUSG00000005413/ENSMUSG00000038147/ENSMUSG00000034652/ENSMUSG00000030707/ENSMUSG00000000290/ENSMUSG00000020120/ENSMUSG00000004626/ENSMUSG00000056529/ENSMUSG00000024663/ENSMUSG00000030774/ENSMUSG00000052889/ENSMUSG00000025867/ENSMUSG00000017412/ENSMUSG00000024300/ENSMUSG00000020431/ENSMUSG00000021280/…
GO:0080009	BP	GO:0080009	mRNA methylation	15	-0.635221	-1.92232	0.00324381	0.0386813	0.0324089	3157	tags=80%	list=25%	signal=60%	ENSMUSG00000044763/ENSMUSG00000041975/ENSMUSG00000022000/ENSMUSG00000037376/ENSMUSG00000028114/ENSMUSG00000022160/ENSMUSG00000021595/ENSMUSG00000020659/ENSMUSG00000040720/ENSMUSG00000010554/ENSMUSG00000060950/ENSMUSG00000046441
GO:0046596	BP	GO:0046596	regulation of viral entry into host cell	31	0.588833	1.71865	0.00327699	0.0390102	0.0326844	2542	tags=42%	list=20%	signal=34%	ENSMUSG00000068220/ENSMUSG00000060591/ENSMUSG00000025491/ENSMUSG00000025492/ENSMUSG00000060441/ENSMUSG00000057596/ENSMUSG00000024610/ENSMUSG00000030921/ENSMUSG00000030966/ENSMUSG00000056144/ENSMUSG00000057143/ENSMUSG00000066258/ENSMUSG00000034317
GO:0008080	MF	GO:0008080	N-acetyltransferase activity	68	-0.36127	-1.61141	0.00331541	0.0394002	0.0330112	4608	tags=65%	list=36%	signal=41%	ENSMUSG00000022992/ENSMUSG00000028863/ENSMUSG00000010453/ENSMUSG00000029238/ENSMUSG00000030801/ENSMUSG00000038116/ENSMUSG00000042506/ENSMUSG00000055024/ENSMUSG00000041975/ENSMUSG00000063952/ENSMUSG00000018651/ENSMUSG00000000708/ENSMUSG00000022698/ENSMUSG00000027104/ENSMUSG00000053134/ENSMUSG00000037260/ENSMUSG00000031314/ENSMUSG00000038909/ENSMUSG00000001150/ENSMUSG00000021767/ENSMUSG00000020647/…
GO:0009063	BP	GO:0009063	cellular amino acid catabolic process	53	-0.394306	-1.67309	0.00332555	0.0394534	0.0330557	2061	tags=36%	list=16%	signal=30%	ENSMUSG00000034424/ENSMUSG00000025911/ENSMUSG00000054474/ENSMUSG00000028737/ENSMUSG00000031969/ENSMUSG00000021794/ENSMUSG00000063428/ENSMUSG00000032263/ENSMUSG00000021646/ENSMUSG00000029596/ENSMUSG00000032607/ENSMUSG00000026103/ENSMUSG00000027332/ENSMUSG00000030934/ENSMUSG00000021238/ENSMUSG00000025190/ENSMUSG00000006378/ENSMUSG00000017713/ENSMUSG00000057880
GO:1904748	BP	GO:1904748	regulation of apoptotic process involved in development	11	0.749531	1.74445	0.00335432	0.039727	0.033285	1883	tags=55%	list=15%	signal=46%	ENSMUSG00000008999/ENSMUSG00000050295/ENSMUSG00000030341/ENSMUSG00000003873/ENSMUSG00000028599/ENSMUSG00000036986
GO:0006897	BP	GO:0006897	endocytosis	386	0.357921	1.33948	0.00336606	0.0397984	0.0333448	1682	tags=17%	list=13%	signal=16%	ENSMUSG00000079293/ENSMUSG00000042757/ENSMUSG00000030786/ENSMUSG00000059498/ENSMUSG00000034353/ENSMUSG00000058715/ENSMUSG00000027322/ENSMUSG00000033220/ENSMUSG00000024397/ENSMUSG00000002058/ENSMUSG00000076617/ENSMUSG00000034652/ENSMUSG00000000290/ENSMUSG00000076609/ENSMUSG00000073982/ENSMUSG00000026656/ENSMUSG00000002985/ENSMUSG00000020143/ENSMUSG00000047139/ENSMUSG00000025044/ENSMUSG00000032089/…
GO:1903556	BP	GO:1903556	negative regulation of tumor necrosis factor superfamily cytokine production	34	0.573203	1.70164	0.00337333	0.0398168	0.0333602	2384	tags=44%	list=19%	signal=36%	ENSMUSG00000004266/ENSMUSG00000047139/ENSMUSG00000020053/ENSMUSG00000060216/ENSMUSG00000020101/ENSMUSG00000074361/ENSMUSG00000016024/ENSMUSG00000042677/ENSMUSG00000016494/ENSMUSG00000030921/ENSMUSG00000041736/ENSMUSG00000037992/ENSMUSG00000031451/ENSMUSG00000055994/ENSMUSG00000039942
GO:0008757	MF	GO:0008757	S-adenosylmethionine-dependent methyltransferase activity	137	-0.294907	-1.48417	0.00344764	0.0406006	0.0340169	4185	tags=43%	list=33%	signal=29%	ENSMUSG00000044791/ENSMUSG00000021891/ENSMUSG00000033554/ENSMUSG00000009535/ENSMUSG00000044763/ENSMUSG00000041975/ENSMUSG00000057406/ENSMUSG00000031171/ENSMUSG00000036983/ENSMUSG00000024726/ENSMUSG00000006732/ENSMUSG00000015697/ENSMUSG00000055660/ENSMUSG00000056770/ENSMUSG00000017548/ENSMUSG00000003477/ENSMUSG00000031671/ENSMUSG00000044442/ENSMUSG00000022948/ENSMUSG00000028247/ENSMUSG00000038279/…
GO:0030852	BP	GO:0030852	regulation of granulocyte differentiation	14	0.709023	1.75203	0.0034514	0.0406006	0.0340169	2688	tags=57%	list=21%	signal=45%	ENSMUSG00000036896/ENSMUSG00000018654/ENSMUSG00000022831/ENSMUSG00000022952/ENSMUSG00000046402/ENSMUSG00000037992/ENSMUSG00000026288/ENSMUSG00000027944
GO:0002833	BP	GO:0002833	positive regulation of response to biotic stimulus	96	0.453924	1.56469	0.00346663	0.040711	0.0341094	2367	tags=32%	list=19%	signal=26%	ENSMUSG00000043263/ENSMUSG00000021423/ENSMUSG00000025498/ENSMUSG00000032076/ENSMUSG00000047139/ENSMUSG00000017830/ENSMUSG00000040952/ENSMUSG00000040522/ENSMUSG00000073489/ENSMUSG00000034116/ENSMUSG00000066677/ENSMUSG00000016024/ENSMUSG00000030793/ENSMUSG00000002059/ENSMUSG00000031740/ENSMUSG00000024610/ENSMUSG00000026536/ENSMUSG00000079685/ENSMUSG00000054717/ENSMUSG00000032041/ENSMUSG00000001123/…
GO:0001562	BP	GO:0001562	response to protozoan	20	0.650362	1.7396	0.00349157	0.0408551	0.0342302	3376	tags=70%	list=27%	signal=51%	ENSMUSG00000041515/ENSMUSG00000105096/ENSMUSG00000026177/ENSMUSG00000029373/ENSMUSG00000053175/ENSMUSG00000030748/ENSMUSG00000030798/ENSMUSG00000028268/ENSMUSG00000025499/ENSMUSG00000069874/ENSMUSG00000040253/ENSMUSG00000028270/ENSMUSG00000054072/ENSMUSG00000079363
GO:0034101	BP	GO:0034101	erythrocyte homeostasis	126	0.429461	1.51907	0.00349562	0.0408551	0.0342302	1645	tags=22%	list=13%	signal=20%	ENSMUSG00000002111/ENSMUSG00000035692/ENSMUSG00000025270/ENSMUSG00000069919/ENSMUSG00000005413/ENSMUSG00000052305/ENSMUSG00000069917/ENSMUSG00000047139/ENSMUSG00000022488/ENSMUSG00000018654/ENSMUSG00000040952/ENSMUSG00000061787/ENSMUSG00000021835/ENSMUSG00000025290/ENSMUSG00000020644/ENSMUSG00000022831/ENSMUSG00000031400/ENSMUSG00000060802/ENSMUSG00000031628/ENSMUSG00000024608/ENSMUSG00000032698/…
GO:0006814	BP	GO:0006814	sodium ion transport	113	-0.305231	-1.4894	0.0034965	0.0408551	0.0342302	848	tags=19%	list=7%	signal=18%	ENSMUSG00000032338/ENSMUSG00000006740/ENSMUSG00000053819/ENSMUSG00000022462/ENSMUSG00000021733/ENSMUSG00000046480/ENSMUSG00000062901/ENSMUSG00000027397/ENSMUSG00000051177/ENSMUSG00000022742/ENSMUSG00000060681/ENSMUSG00000078532/ENSMUSG00000029321/ENSMUSG00000015202/ENSMUSG00000054640/ENSMUSG00000022464/ENSMUSG00000024597/ENSMUSG00000070570/ENSMUSG00000021870/ENSMUSG00000089774/ENSMUSG00000063873/…
GO:0050901	BP	GO:0050901	leukocyte tethering or rolling	16	0.688176	1.75334	0.00358119	0.0417143	0.03495	547	tags=31%	list=4%	signal=30%	ENSMUSG00000049103/ENSMUSG00000052336/ENSMUSG00000056529/ENSMUSG00000048163/ENSMUSG00000027009
GO:0043631	BP	GO:0043631	RNA polyadenylation	45	-0.417039	-1.70859	0.00358202	0.0417143	0.03495	4249	tags=58%	list=34%	signal=38%	ENSMUSG00000020273/ENSMUSG00000025586/ENSMUSG00000005609/ENSMUSG00000034575/ENSMUSG00000071645/ENSMUSG00000027893/ENSMUSG00000023118/ENSMUSG00000024234/ENSMUSG00000054309/ENSMUSG00000042487/ENSMUSG00000055531/ENSMUSG00000034610/ENSMUSG00000003437/ENSMUSG00000041781/ENSMUSG00000042167/ENSMUSG00000046201/ENSMUSG00000036779/ENSMUSG00000031256/ENSMUSG00000053536/ENSMUSG00000028309/ENSMUSG00000029227/…
GO:0045342	BP	GO:0045342	MHC class II biosynthetic process	13	0.722224	1.75482	0.00358905	0.0417264	0.0349602	543	tags=38%	list=4%	signal=37%	ENSMUSG00000002111/ENSMUSG00000026177/ENSMUSG00000024810/ENSMUSG00000022504/ENSMUSG00000029373
GO:0045639	BP	GO:0045639	positive regulation of myeloid cell differentiation	72	0.481035	1.60436	0.00359901	0.0417725	0.0349988	1243	tags=22%	list=10%	signal=20%	ENSMUSG00000021250/ENSMUSG00000030579/ENSMUSG00000030786/ENSMUSG00000035692/ENSMUSG00000022488/ENSMUSG00000018654/ENSMUSG00000052688/ENSMUSG00000029373/ENSMUSG00000020644/ENSMUSG00000022831/ENSMUSG00000037465/ENSMUSG00000022952/ENSMUSG00000024621/ENSMUSG00000024610/ENSMUSG00000053158/ENSMUSG00000027562
GO:0043370	BP	GO:0043370	regulation of CD4-positive	alpha-beta T cell differentiation	28	0.598914	1.71491	0.00361777	0.0419204	0.0351227	2647	tags=54%	list=21%	signal=42%	ENSMUSG00000049103/ENSMUSG00000015396/ENSMUSG00000022488/ENSMUSG00000035356/ENSMUSG00000022952/ENSMUSG00000063281/ENSMUSG00000042677/ENSMUSG00000030748/ENSMUSG00000002603/ENSMUSG00000037992/ENSMUSG00000039377/ENSMUSG00000028042/ENSMUSG00000032688/ENSMUSG00000024659/ENSMUSG00000000693
GO:0050922	BP	GO:0050922	negative regulation of chemotaxis	36	0.564508	1.69394	0.00362815	0.0419708	0.035165	1795	tags=33%	list=14%	signal=29%	ENSMUSG00000035000/ENSMUSG00000024397/ENSMUSG00000024835/ENSMUSG00000040152/ENSMUSG00000041120/ENSMUSG00000028064/ENSMUSG00000040254/ENSMUSG00000074361/ENSMUSG00000022885/ENSMUSG00000022883/ENSMUSG00000001227/ENSMUSG00000034684
GO:0070988	BP	GO:0070988	demethylation	48	-0.406185	-1.68836	0.00364655	0.0421137	0.0352846	3591	tags=52%	list=28%	signal=37%	ENSMUSG00000005514/ENSMUSG00000037876/ENSMUSG00000037369/ENSMUSG00000029475/ENSMUSG00000041229/ENSMUSG00000036940/ENSMUSG00000025332/ENSMUSG00000022710/ENSMUSG00000055932/ENSMUSG00000042207/ENSMUSG00000030180/ENSMUSG00000054611/ENSMUSG00000034832/ENSMUSG00000005566/ENSMUSG00000042650/ENSMUSG00000024201/ENSMUSG00000053470/ENSMUSG00000039754/ENSMUSG00000028397/ENSMUSG00000022096/ENSMUSG00000033326/…
GO:0098868	BP	GO:0098868	bone growth	24	0.621263	1.72677	0.00368257	0.0423968	0.0355219	1713	tags=38%	list=14%	signal=32%	ENSMUSG00000031849/ENSMUSG00000014813/ENSMUSG00000050578/ENSMUSG00000057722/ENSMUSG00000040152/ENSMUSG00000001288/ENSMUSG00000031906/ENSMUSG00000028047/ENSMUSG00000037992
GO:0099111	BP	GO:0099111	microtubule-based transport	144	-0.285423	-1.44551	0.00368324	0.0423968	0.0355219	2034	tags=26%	list=16%	signal=22%	ENSMUSG00000040687/ENSMUSG00000032965/ENSMUSG00000027012/ENSMUSG00000024068/ENSMUSG00000020668/ENSMUSG00000025607/ENSMUSG00000028820/ENSMUSG00000014232/ENSMUSG00000021109/ENSMUSG00000020132/ENSMUSG00000029104/ENSMUSG00000063172/ENSMUSG00000000738/ENSMUSG00000038564/ENSMUSG00000028344/ENSMUSG00000033396/ENSMUSG00000075271/ENSMUSG00000075273/ENSMUSG00000026575/ENSMUSG00000020745/ENSMUSG00000006740/…
GO:0050792	BP	GO:0050792	regulation of viral process	154	0.412908	1.48277	0.00371474	0.0426889	0.0357666	2559	tags=28%	list=20%	signal=23%	ENSMUSG00000035692/ENSMUSG00000068220/ENSMUSG00000060591/ENSMUSG00000039236/ENSMUSG00000025491/ENSMUSG00000002985/ENSMUSG00000046718/ENSMUSG00000071866/ENSMUSG00000032712/ENSMUSG00000066800/ENSMUSG00000025492/ENSMUSG00000041827/ENSMUSG00000060441/ENSMUSG00000052776/ENSMUSG00000024621/ENSMUSG00000057596/ENSMUSG00000024610/ENSMUSG00000029561/ENSMUSG00000020914/ENSMUSG00000032383/ENSMUSG00000000058/…
GO:0007339	BP	GO:0007339	binding of sperm to zona pellucida	16	-0.614911	-1.89839	0.0037555	0.0430862	0.0360994	3646	tags=75%	list=29%	signal=53%	ENSMUSG00000030695/ENSMUSG00000020193/ENSMUSG00000030007/ENSMUSG00000021771/ENSMUSG00000090877/ENSMUSG00000001416/ENSMUSG00000034024/ENSMUSG00000029447/ENSMUSG00000068039/ENSMUSG00000072647/ENSMUSG00000007033/ENSMUSG00000025613
GO:0007052	BP	GO:0007052	mitotic spindle organization	87	-0.327306	-1.5339	0.00376958	0.0431766	0.0361752	1962	tags=26%	list=16%	signal=22%	ENSMUSG00000024068/ENSMUSG00000006005/ENSMUSG00000040651/ENSMUSG00000064302/ENSMUSG00000020457/ENSMUSG00000028832/ENSMUSG00000022604/ENSMUSG00000021693/ENSMUSG00000041133/ENSMUSG00000037286/ENSMUSG00000001151/ENSMUSG00000033392/ENSMUSG00000047126/ENSMUSG00000018707/ENSMUSG00000091971/ENSMUSG00000024974/ENSMUSG00000007815/ENSMUSG00000030852/ENSMUSG00000050930/ENSMUSG00000040549/ENSMUSG00000028452/…
GO:0035455	BP	GO:0035455	response to interferon-alpha	21	0.641646	1.73387	0.003838	0.0438201	0.0367144	2981	tags=62%	list=24%	signal=47%	ENSMUSG00000060591/ENSMUSG00000025491/ENSMUSG00000046718/ENSMUSG00000025492/ENSMUSG00000073489/ENSMUSG00000074896/ENSMUSG00000022346/ENSMUSG00000034459/ENSMUSG00000031451/ENSMUSG00000027951/ENSMUSG00000045932/ENSMUSG00000022971/ENSMUSG00000078922
GO:0050869	BP	GO:0050869	negative regulation of B cell activation	26	0.608592	1.71812	0.00383835	0.0438201	0.0367144	1116	tags=38%	list=9%	signal=35%	ENSMUSG00000030579/ENSMUSG00000037922/ENSMUSG00000034652/ENSMUSG00000026656/ENSMUSG00000047139/ENSMUSG00000020644/ENSMUSG00000031264/ENSMUSG00000031628/ENSMUSG00000023249/ENSMUSG00000014453
GO:0061659	MF	GO:0061659	ubiquitin-like protein ligase activity	246	-0.242163	-1.31225	0.00384761	0.043854	0.0367427	3813	tags=42%	list=30%	signal=30%	ENSMUSG00000055401/ENSMUSG00000029833/ENSMUSG00000028086/ENSMUSG00000029397/ENSMUSG00000035357/ENSMUSG00000031935/ENSMUSG00000018923/ENSMUSG00000022184/ENSMUSG00000018548/ENSMUSG00000056537/ENSMUSG00000034342/ENSMUSG00000027598/ENSMUSG00000033107/ENSMUSG00000025217/ENSMUSG00000022517/ENSMUSG00000029060/ENSMUSG00000057719/ENSMUSG00000029686/ENSMUSG00000060913/ENSMUSG00000051675/ENSMUSG00000058446/…
GO:0002098	BP	GO:0002098	tRNA wobble uridine modification	16	-0.614427	-1.8969	0.0038628	0.0439551	0.0368275	1601	tags=44%	list=13%	signal=38%	ENSMUSG00000024271/ENSMUSG00000032342/ENSMUSG00000027167/ENSMUSG00000022031/ENSMUSG00000028431/ENSMUSG00000038888/ENSMUSG00000074576
GO:0016706	MF	GO:0016706	2-oxoglutarate-dependent dioxygenase activity	42	-0.419588	-1.6896	0.00388121	0.0440926	0.0369427	2332	tags=40%	list=18%	signal=33%	ENSMUSG00000055932/ENSMUSG00000035105/ENSMUSG00000028207/ENSMUSG00000031987/ENSMUSG00000054611/ENSMUSG00000032374/ENSMUSG00000034832/ENSMUSG00000026664/ENSMUSG00000042650/ENSMUSG00000024201/ENSMUSG00000033009/ENSMUSG00000028397/ENSMUSG00000018906/ENSMUSG00000033326/ENSMUSG00000019916/ENSMUSG00000038168/ENSMUSG00000046791
GO:0070098	BP	GO:0070098	chemokine-mediated signaling pathway	25	0.614553	1.72102	0.00388898	0.0441088	0.0369563	1737	tags=40%	list=14%	signal=35%	ENSMUSG00000052336/ENSMUSG00000018927/ENSMUSG00000029417/ENSMUSG00000035385/ENSMUSG00000019122/ENSMUSG00000029373/ENSMUSG00000050295/ENSMUSG00000022883/ENSMUSG00000059456/ENSMUSG00000094686
GO:0031624	MF	GO:0031624	ubiquitin conjugating enzyme binding	31	-0.471765	-1.75887	0.00392043	0.0443933	0.0371946	3265	tags=48%	list=26%	signal=36%	ENSMUSG00000032002/ENSMUSG00000027708/ENSMUSG00000051674/ENSMUSG00000040351/ENSMUSG00000021945/ENSMUSG00000063760/ENSMUSG00000039100/ENSMUSG00000060450/ENSMUSG00000025234/ENSMUSG00000027164/ENSMUSG00000032415/ENSMUSG00000036432/ENSMUSG00000040749/ENSMUSG00000022383/ENSMUSG00000038068
GO:0001967	BP	GO:0001967	suckling behavior	10	-0.703817	-1.86594	0.00397814	0.0449254	0.0376404	1363	tags=50%	list=11%	signal=45%	ENSMUSG00000038193/ENSMUSG00000055639/ENSMUSG00000031996/ENSMUSG00000044308/ENSMUSG00000026103
GO:0014911	BP	GO:0014911	positive regulation of smooth muscle cell migration	50	0.519024	1.64496	0.00398032	0.0449254	0.0376404	2384	tags=38%	list=19%	signal=31%	ENSMUSG00000048779/ENSMUSG00000038418/ENSMUSG00000024397/ENSMUSG00000030774/ENSMUSG00000020053/ENSMUSG00000049775/ENSMUSG00000031980/ENSMUSG00000027750/ENSMUSG00000026185/ENSMUSG00000034593/ENSMUSG00000024087/ENSMUSG00000038668/ENSMUSG00000028341/ENSMUSG00000022346/ENSMUSG00000017344/ENSMUSG00000027646/ENSMUSG00000001761/ENSMUSG00000057329/ENSMUSG00000039942
GO:0036064	CC	GO:0036064	ciliary basal body	126	-0.289961	-1.44125	0.00400844	0.0450552	0.0377492	2581	tags=31%	list=20%	signal=25%	ENSMUSG00000034574/ENSMUSG00000040040/ENSMUSG00000060798/ENSMUSG00000038195/ENSMUSG00000041491/ENSMUSG00000033282/ENSMUSG00000031592/ENSMUSG00000031755/ENSMUSG00000042156/ENSMUSG00000030172/ENSMUSG00000040407/ENSMUSG00000019952/ENSMUSG00000032965/ENSMUSG00000034601/ENSMUSG00000022607/ENSMUSG00000035919/ENSMUSG00000063145/ENSMUSG00000055980/ENSMUSG00000038564/ENSMUSG00000036712/ENSMUSG00000075271/…
GO:0034198	BP	GO:0034198	cellular response to amino acid starvation	43	-0.419336	-1.69705	0.00400886	0.0450552	0.0377492	863	tags=47%	list=7%	signal=43%	ENSMUSG00000028646/ENSMUSG00000005102/ENSMUSG00000024778/ENSMUSG00000029512/ENSMUSG00000031959/ENSMUSG00000070934/ENSMUSG00000063358/ENSMUSG00000028991/ENSMUSG00000021936/ENSMUSG00000038332/ENSMUSG00000047496/ENSMUSG00000032009/ENSMUSG00000071369/ENSMUSG00000024493/ENSMUSG00000031668/ENSMUSG00000032633/ENSMUSG00000041638/ENSMUSG00000010057/ENSMUSG00000024423/ENSMUSG00000041658
GO:0044291	CC	GO:0044291	cell-cell contact zone	76	-0.338985	-1.55125	0.00401123	0.0450552	0.0377492	3000	tags=45%	list=24%	signal=34%	ENSMUSG00000050965/ENSMUSG00000041695/ENSMUSG00000026576/ENSMUSG00000050541/ENSMUSG00000006932/ENSMUSG00000031990/ENSMUSG00000050029/ENSMUSG00000022656/ENSMUSG00000031137/ENSMUSG00000049134/ENSMUSG00000002489/ENSMUSG00000032826/ENSMUSG00000030516/ENSMUSG00000025809/ENSMUSG00000014778/ENSMUSG00000062373/ENSMUSG00000037815/ENSMUSG00000041731/ENSMUSG00000041957/ENSMUSG00000022568/ENSMUSG00000022607/…
GO:0098840	BP	GO:0098840	protein transport along microtubule	54	-0.38584	-1.64434	0.00402443	0.0450581	0.0377516	1257	tags=35%	list=10%	signal=32%	ENSMUSG00000032965/ENSMUSG00000028820/ENSMUSG00000014232/ENSMUSG00000063172/ENSMUSG00000038564/ENSMUSG00000075271/ENSMUSG00000075273/ENSMUSG00000026575/ENSMUSG00000006740/ENSMUSG00000031174/ENSMUSG00000024169/ENSMUSG00000051444/ENSMUSG00000018395/ENSMUSG00000066643/ENSMUSG00000052572/ENSMUSG00000034848/ENSMUSG00000036825/ENSMUSG00000004951/ENSMUSG00000075272
GO:0099118	BP	GO:0099118	microtubule-based protein transport	54	-0.38584	-1.64434	0.00402443	0.0450581	0.0377516	1257	tags=35%	list=10%	signal=32%	ENSMUSG00000032965/ENSMUSG00000028820/ENSMUSG00000014232/ENSMUSG00000063172/ENSMUSG00000038564/ENSMUSG00000075271/ENSMUSG00000075273/ENSMUSG00000026575/ENSMUSG00000006740/ENSMUSG00000031174/ENSMUSG00000024169/ENSMUSG00000051444/ENSMUSG00000018395/ENSMUSG00000066643/ENSMUSG00000052572/ENSMUSG00000034848/ENSMUSG00000036825/ENSMUSG00000004951/ENSMUSG00000075272
GO:0032039	CC	GO:0032039	integrator complex	18	-0.588354	-1.88612	0.00403452	0.0450985	0.0377855	2324	tags=44%	list=18%	signal=36%	ENSMUSG00000031864/ENSMUSG00000022141/ENSMUSG00000018068/ENSMUSG00000029034/ENSMUSG00000037461/ENSMUSG00000029547/ENSMUSG00000027933/ENSMUSG00000025133
GO:1902850	BP	GO:1902850	microtubule cytoskeleton organization involved in mitosis	108	-0.306686	-1.48872	0.00408163	0.0454556	0.0380847	2305	tags=29%	list=18%	signal=24%	ENSMUSG00000025809/ENSMUSG00000109901/ENSMUSG00000027536/ENSMUSG00000024068/ENSMUSG00000006005/ENSMUSG00000040651/ENSMUSG00000064302/ENSMUSG00000020457/ENSMUSG00000028832/ENSMUSG00000039298/ENSMUSG00000029104/ENSMUSG00000022604/ENSMUSG00000021693/ENSMUSG00000041133/ENSMUSG00000037286/ENSMUSG00000001151/ENSMUSG00000033392/ENSMUSG00000020745/ENSMUSG00000047126/ENSMUSG00000018707/ENSMUSG00000091971/…
GO:0005782	CC	GO:0005782	peroxisomal matrix	21	-0.556305	-1.86449	0.00408605	0.0454556	0.0380847	3145	tags=57%	list=25%	signal=43%	ENSMUSG00000074064/ENSMUSG00000028603/ENSMUSG00000036138/ENSMUSG00000006517/ENSMUSG00000042410/ENSMUSG00000026664/ENSMUSG00000047866/ENSMUSG00000024507/ENSMUSG00000020003/ENSMUSG00000025980/ENSMUSG00000028127/ENSMUSG00000020087
GO:0031907	CC	GO:0031907	microbody lumen	21	-0.556305	-1.86449	0.00408605	0.0454556	0.0380847	3145	tags=57%	list=25%	signal=43%	ENSMUSG00000074064/ENSMUSG00000028603/ENSMUSG00000036138/ENSMUSG00000006517/ENSMUSG00000042410/ENSMUSG00000026664/ENSMUSG00000047866/ENSMUSG00000024507/ENSMUSG00000020003/ENSMUSG00000025980/ENSMUSG00000028127/ENSMUSG00000020087
GO:0001911	BP	GO:0001911	negative regulation of leukocyte mediated cytotoxicity	14	0.703411	1.73816	0.00411622	0.0457182	0.0383047	2327	tags=57%	list=18%	signal=47%	ENSMUSG00000048583/ENSMUSG00000030157/ENSMUSG00000026395/ENSMUSG00000060216/ENSMUSG00000001123/ENSMUSG00000067212/ENSMUSG00000045827/ENSMUSG00000037321
GO:0034708	CC	GO:0034708	methyltransferase complex	97	-0.311502	-1.48557	0.00412541	0.0457474	0.0383291	3811	tags=53%	list=30%	signal=37%	ENSMUSG00000059436/ENSMUSG00000038369/ENSMUSG00000053754/ENSMUSG00000006732/ENSMUSG00000018548/ENSMUSG00000021428/ENSMUSG00000031314/ENSMUSG00000037369/ENSMUSG00000074102/ENSMUSG00000017548/ENSMUSG00000009575/ENSMUSG00000051316/ENSMUSG00000044442/ENSMUSG00000020063/ENSMUSG00000022000/ENSMUSG00000057421/ENSMUSG00000037376/ENSMUSG00000023110/ENSMUSG00000030232/ENSMUSG00000018921/ENSMUSG00000028114/…
GO:0098911	BP	GO:0098911	regulation of ventricular cardiac muscle cell action potential	13	-0.653074	-1.88568	0.00419064	0.0463969	0.0388733	2010	tags=54%	list=16%	signal=45%	ENSMUSG00000038260/ENSMUSG00000022770/ENSMUSG00000041957/ENSMUSG00000054889/ENSMUSG00000021313/ENSMUSG00000060843/ENSMUSG00000051331
GO:0044389	MF	GO:0044389	ubiquitin-like protein ligase binding	280	-0.240811	-1.31917	0.00419972	0.0464235	0.0388956	2601	tags=32%	list=21%	signal=26%	ENSMUSG00000090877/ENSMUSG00000022391/ENSMUSG00000018669/ENSMUSG00000025006/ENSMUSG00000022710/ENSMUSG00000042607/ENSMUSG00000024563/ENSMUSG00000060073/ENSMUSG00000025651/ENSMUSG00000019927/ENSMUSG00000013593/ENSMUSG00000004364/ENSMUSG00000070934/ENSMUSG00000020794/ENSMUSG00000031950/ENSMUSG00000026187/ENSMUSG00000022297/ENSMUSG00000020184/ENSMUSG00000028309/ENSMUSG00000004221/ENSMUSG00000026965/…
GO:0043065	BP	GO:0043065	positive regulation of apoptotic process	494	0.343751	1.29406	0.00421152	0.0464802	0.0389431	3115	tags=31%	list=25%	signal=24%	ENSMUSG00000030579/ENSMUSG00000030786/ENSMUSG00000029771/ENSMUSG00000038418/ENSMUSG00000027322/ENSMUSG00000005413/ENSMUSG00000090084/ENSMUSG00000079227/ENSMUSG00000036781/ENSMUSG00000047139/ENSMUSG00000062012/ENSMUSG00000031613/ENSMUSG00000026395/ENSMUSG00000060216/ENSMUSG00000004446/ENSMUSG00000057789/ENSMUSG00000021835/ENSMUSG00000026480/ENSMUSG00000061477/ENSMUSG00000027009/ENSMUSG00000040152/…
GO:0031331	BP	GO:0031331	positive regulation of cellular catabolic process	338	-0.222798	-1.24479	0.00427587	0.0471157	0.0394756	3074	tags=35%	list=24%	signal=27%	ENSMUSG00000005102/ENSMUSG00000041241/ENSMUSG00000026812/ENSMUSG00000036698/ENSMUSG00000022708/ENSMUSG00000038848/ENSMUSG00000049502/ENSMUSG00000021468/ENSMUSG00000073968/ENSMUSG00000026944/ENSMUSG00000050541/ENSMUSG00000040351/ENSMUSG00000050697/ENSMUSG00000028756/ENSMUSG00000028114/ENSMUSG00000024576/ENSMUSG00000025241/ENSMUSG00000038132/ENSMUSG00000042535/ENSMUSG00000030847/ENSMUSG00000029512/…
GO:0098661	BP	GO:0098661	inorganic anion transmembrane transport	31	-0.470154	-1.75287	0.00430763	0.0473908	0.039706	1958	tags=42%	list=16%	signal=36%	ENSMUSG00000037344/ENSMUSG00000028991/ENSMUSG00000029862/ENSMUSG00000035189/ENSMUSG00000032114/ENSMUSG00000017765/ENSMUSG00000079037/ENSMUSG00000004319/ENSMUSG00000027397/ENSMUSG00000017756/ENSMUSG00000031105/ENSMUSG00000024597/ENSMUSG00000024935
GO:0032008	BP	GO:0032008	positive regulation of TOR signaling	39	-0.429803	-1.70067	0.00431989	0.0474507	0.0397562	2391	tags=36%	list=19%	signal=29%	ENSMUSG00000031959/ENSMUSG00000070934/ENSMUSG00000024170/ENSMUSG00000062960/ENSMUSG00000025583/ENSMUSG00000049323/ENSMUSG00000021306/ENSMUSG00000047789/ENSMUSG00000024493/ENSMUSG00000035992/ENSMUSG00000032633/ENSMUSG00000049092/ENSMUSG00000041658/ENSMUSG00000042453
GO:0051569	BP	GO:0051569	regulation of histone H3-K4 methylation	24	-0.522157	-1.81619	0.00439701	0.0482217	0.0404022	2954	tags=54%	list=23%	signal=42%	ENSMUSG00000004099/ENSMUSG00000036940/ENSMUSG00000021039/ENSMUSG00000006932/ENSMUSG00000006307/ENSMUSG00000027304/ENSMUSG00000002028/ENSMUSG00000026917/ENSMUSG00000029111/ENSMUSG00000047824/ENSMUSG00000029673/ENSMUSG00000039834/ENSMUSG00000024515
GO:0000407	CC	GO:0000407	phagophore assembly site	27	-0.494273	-1.7767	0.00442079	0.0483973	0.0405494	3038	tags=52%	list=24%	signal=39%	ENSMUSG00000042628/ENSMUSG00000037204/ENSMUSG00000015837/ENSMUSG00000033382/ENSMUSG00000029512/ENSMUSG00000030314/ENSMUSG00000004798/ENSMUSG00000024773/ENSMUSG00000033124/ENSMUSG00000037526/ENSMUSG00000041341/ENSMUSG00000027244/ENSMUSG00000017119/ENSMUSG00000033628
GO:0006378	BP	GO:0006378	mRNA polyadenylation	44	-0.412858	-1.6822	0.00442693	0.0483973	0.0405494	4249	tags=57%	list=34%	signal=38%	ENSMUSG00000020273/ENSMUSG00000025586/ENSMUSG00000005609/ENSMUSG00000071645/ENSMUSG00000027893/ENSMUSG00000023118/ENSMUSG00000024234/ENSMUSG00000054309/ENSMUSG00000042487/ENSMUSG00000055531/ENSMUSG00000034610/ENSMUSG00000003437/ENSMUSG00000041781/ENSMUSG00000042167/ENSMUSG00000046201/ENSMUSG00000036779/ENSMUSG00000031256/ENSMUSG00000053536/ENSMUSG00000028309/ENSMUSG00000029227/ENSMUSG00000034022/…
GO:0030889	BP	GO:0030889	negative regulation of B cell proliferation	15	0.690788	1.73422	0.00444401	0.048508	0.040642	1116	tags=47%	list=9%	signal=43%	ENSMUSG00000030579/ENSMUSG00000034652/ENSMUSG00000026656/ENSMUSG00000047139/ENSMUSG00000031264/ENSMUSG00000031628/ENSMUSG00000014453
GO:0034612	BP	GO:0034612	response to tumor necrosis factor	119	0.43035	1.51449	0.00449576	0.0489112	0.0409799	3471	tags=39%	list=27%	signal=28%	ENSMUSG00000034845/ENSMUSG00000018927/ENSMUSG00000033538/ENSMUSG00000035385/ENSMUSG00000019122/ENSMUSG00000051439/ENSMUSG00000034957/ENSMUSG00000017386/ENSMUSG00000034675/ENSMUSG00000018920/ENSMUSG00000031906/ENSMUSG00000062515/ENSMUSG00000030793/ENSMUSG00000030341/ENSMUSG00000047497/ENSMUSG00000044786/ENSMUSG00000028101/ENSMUSG00000023019/ENSMUSG00000030744/ENSMUSG00000042677/ENSMUSG00000059552/…
GO:0030686	CC	GO:0030686	90S preribosome	28	-0.487129	-1.76856	0.00450016	0.0489112	0.0409799	2355	tags=50%	list=19%	signal=41%	ENSMUSG00000038299/ENSMUSG00000028430/ENSMUSG00000035575/ENSMUSG00000026019/ENSMUSG00000095567/ENSMUSG00000033294/ENSMUSG00000019297/ENSMUSG00000005846/ENSMUSG00000040688/ENSMUSG00000033285/ENSMUSG00000054079/ENSMUSG00000032834/ENSMUSG00000050244/ENSMUSG00000004356
GO:0033628	BP	GO:0033628	regulation of cell adhesion mediated by integrin	32	0.575845	1.69142	0.00450202	0.0489112	0.0409799	1216	tags=28%	list=10%	signal=25%	ENSMUSG00000036353/ENSMUSG00000035000/ENSMUSG00000024965/ENSMUSG00000004266/ENSMUSG00000047139/ENSMUSG00000022488/ENSMUSG00000037411/ENSMUSG00000030110/ENSMUSG00000024087
GO:0001503	BP	GO:0001503	ossification	255	0.37559	1.38629	0.00454288	0.0492783	0.0412874	1665	tags=22%	list=13%	signal=19%	ENSMUSG00000031849/ENSMUSG00000048583/ENSMUSG00000035692/ENSMUSG00000021136/ENSMUSG00000014813/ENSMUSG00000057967/ENSMUSG00000050578/ENSMUSG00000025491/ENSMUSG00000021388/ENSMUSG00000030218/ENSMUSG00000021493/ENSMUSG00000052837/ENSMUSG00000020053/ENSMUSG00000050860/ENSMUSG00000057322/ENSMUSG00000035914/ENSMUSG00000025402/ENSMUSG00000054675/ENSMUSG00000021835/ENSMUSG00000008999/ENSMUSG00000032492/…
GO:0045089	BP	GO:0045089	positive regulation of innate immune response	68	0.480881	1.59266	0.0046487	0.0499577	0.0418567	2367	tags=35%	list=19%	signal=29%	ENSMUSG00000043263/ENSMUSG00000025498/ENSMUSG00000032076/ENSMUSG00000040952/ENSMUSG00000040522/ENSMUSG00000073489/ENSMUSG00000034116/ENSMUSG00000066677/ENSMUSG00000016024/ENSMUSG00000030793/ENSMUSG00000031740/ENSMUSG00000024610/ENSMUSG00000026536/ENSMUSG00000079685/ENSMUSG00000054717/ENSMUSG00000032041/ENSMUSG00000001123/ENSMUSG00000067212/ENSMUSG00000024349/ENSMUSG00000074151/ENSMUSG00000055994/…
GO:0001523	BP	GO:0001523	retinoid metabolic process	23	0.621519	1.71215	0.00465367	0.0499577	0.0418567	2047	tags=39%	list=16%	signal=33%	ENSMUSG00000032315/ENSMUSG00000063415/ENSMUSG00000029762/ENSMUSG00000024087/ENSMUSG00000009281/ENSMUSG00000074207/ENSMUSG00000046402/ENSMUSG00000013584/ENSMUSG00000053279
GO:0031123	BP	GO:0031123	RNA 3'-end processing	93	-0.319008	-1.51023	0.00465477	0.0499577	0.0418567	4257	tags=51%	list=34%	signal=34%	ENSMUSG00000028106/ENSMUSG00000020273/ENSMUSG00000025586/ENSMUSG00000005609/ENSMUSG00000034575/ENSMUSG00000040738/ENSMUSG00000044763/ENSMUSG00000071645/ENSMUSG00000027651/ENSMUSG00000027893/ENSMUSG00000023118/ENSMUSG00000024234/ENSMUSG00000054309/ENSMUSG00000042487/ENSMUSG00000031527/ENSMUSG00000055531/ENSMUSG00000013736/ENSMUSG00000034610/ENSMUSG00000022685/ENSMUSG00000003437/ENSMUSG00000041781/…
GO:0071624	BP	GO:0071624	positive regulation of granulocyte chemotaxis	19	0.649924	1.71934	0.00465658	0.0499577	0.0418567	1498	tags=47%	list=12%	signal=42%	ENSMUSG00000033220/ENSMUSG00000022488/ENSMUSG00000021702/ENSMUSG00000049130/ENSMUSG00000039145/ENSMUSG00000040552/ENSMUSG00000016024/ENSMUSG00000024610/ENSMUSG00000032041
GO:0090023	BP	GO:0090023	positive regulation of neutrophil chemotaxis	19	0.649924	1.71934	0.00465658	0.0499577	0.0418567	1498	tags=47%	list=12%	signal=42%	ENSMUSG00000033220/ENSMUSG00000022488/ENSMUSG00000021702/ENSMUSG00000049130/ENSMUSG00000039145/ENSMUSG00000040552/ENSMUSG00000016024/ENSMUSG00000024610/ENSMUSG00000032041
GO:0110053	BP	GO:0110053	regulation of actin filament organization	229	0.381811	1.40251	0.00467058	0.0499577	0.0418567	2864	tags=29%	list=23%	signal=23%	ENSMUSG00000031827/ENSMUSG00000079523/ENSMUSG00000031165/ENSMUSG00000030707/ENSMUSG00000020120/ENSMUSG00000041959/ENSMUSG00000020388/ENSMUSG00000021886/ENSMUSG00000030774/ENSMUSG00000022488/ENSMUSG00000022436/ENSMUSG00000049775/ENSMUSG00000024835/ENSMUSG00000056737/ENSMUSG00000017009/ENSMUSG00000034675/ENSMUSG00000022831/ENSMUSG00000029622/ENSMUSG00000029516/ENSMUSG00000002233/ENSMUSG00000040711/…
GO:0046635	BP	GO:0046635	positive regulation of alpha-beta T cell activation	41	0.539128	1.65484	0.00467075	0.0499577	0.0418567	2344	tags=41%	list=19%	signal=34%	ENSMUSG00000049103/ENSMUSG00000015396/ENSMUSG00000073421/ENSMUSG00000047139/ENSMUSG00000022488/ENSMUSG00000018654/ENSMUSG00000026395/ENSMUSG00000035356/ENSMUSG00000115338/ENSMUSG00000022952/ENSMUSG00000030748/ENSMUSG00000037992/ENSMUSG00000067212/ENSMUSG00000039377/ENSMUSG00000028042/ENSMUSG00000032688/ENSMUSG00000024659
GO:0033033	BP	GO:0033033	negative regulation of myeloid cell apoptotic process	12	0.726423	1.72853	0.00467391	0.0499577	0.0418567	2217	tags=50%	list=18%	signal=41%	ENSMUSG00000058715/ENSMUSG00000079227/ENSMUSG00000026656/ENSMUSG00000022885/ENSMUSG00000055994/ENSMUSG00000057329
GO:0052689	MF	GO:0052689	carboxylic ester hydrolase activity	85	-0.324012	-1.51382	0.00468197	0.0499577	0.0418567	1745	tags=29%	list=14%	signal=26%	ENSMUSG00000028937/ENSMUSG00000036833/ENSMUSG00000031877/ENSMUSG00000025509/ENSMUSG00000015568/ENSMUSG00000028107/ENSMUSG00000031886/ENSMUSG00000026618/ENSMUSG00000022425/ENSMUSG00000037851/ENSMUSG00000031960/ENSMUSG00000021226/ENSMUSG00000024493/ENSMUSG00000023938/ENSMUSG00000033852/ENSMUSG00000027999/ENSMUSG00000033096/ENSMUSG00000023328/ENSMUSG00000027698/ENSMUSG00000073678/ENSMUSG00000007029/…
GO:0071356	BP	GO:0071356	cellular response to tumor necrosis factor	104	0.440989	1.53307	0.00468479	0.0499577	0.0418567	1829	tags=24%	list=14%	signal=21%	ENSMUSG00000034845/ENSMUSG00000018927/ENSMUSG00000033538/ENSMUSG00000035385/ENSMUSG00000019122/ENSMUSG00000034957/ENSMUSG00000017386/ENSMUSG00000034675/ENSMUSG00000031906/ENSMUSG00000062515/ENSMUSG00000030793/ENSMUSG00000030341/ENSMUSG00000047497/ENSMUSG00000044786/ENSMUSG00000028101/ENSMUSG00000023019/ENSMUSG00000030744/ENSMUSG00000042677/ENSMUSG00000059552/ENSMUSG00000059456/ENSMUSG00000032000/…
GO:0060627	BP	GO:0060627	regulation of vesicle-mediated transport	422	0.350132	1.31323	0.00469535	0.0499577	0.0418567	2163	tags=22%	list=17%	signal=18%	ENSMUSG00000049103/ENSMUSG00000079293/ENSMUSG00000030786/ENSMUSG00000059498/ENSMUSG00000058715/ENSMUSG00000033220/ENSMUSG00000032202/ENSMUSG00000002058/ENSMUSG00000005413/ENSMUSG00000076617/ENSMUSG00000038147/ENSMUSG00000034652/ENSMUSG00000030707/ENSMUSG00000000290/ENSMUSG00000004626/ENSMUSG00000026177/ENSMUSG00000056529/ENSMUSG00000026656/ENSMUSG00000002985/ENSMUSG00000035385/ENSMUSG00000020143/…
GO:0017056	MF	GO:0017056	structural constituent of nuclear pore	20	-0.561256	-1.85385	0.00469906	0.0499577	0.0418567	2665	tags=65%	list=21%	signal=51%	ENSMUSG00000026999/ENSMUSG00000022142/ENSMUSG00000020739/ENSMUSG00000032939/ENSMUSG00000006005/ENSMUSG00000063550/ENSMUSG00000021374/ENSMUSG00000040667/ENSMUSG00000038759/ENSMUSG00000028614/ENSMUSG00000039509/ENSMUSG00000051329/ENSMUSG00000052798
GO:2000516	BP	GO:2000516	positive regulation of CD4-positive	alpha-beta T cell activation	20	0.642368	1.71822	0.00470019	0.0499577	0.0418567	3855	tags=75%	list=31%	signal=52%	ENSMUSG00000049103/ENSMUSG00000015396/ENSMUSG00000022488/ENSMUSG00000035356/ENSMUSG00000030748/ENSMUSG00000037992/ENSMUSG00000039377/ENSMUSG00000028042/ENSMUSG00000032688/ENSMUSG00000024659/ENSMUSG00000032440/ENSMUSG00000029053/ENSMUSG00000018899/ENSMUSG00000074272/ENSMUSG00000037706
GO:0061630	MF	GO:0061630	ubiquitin protein ligase activity	239	-0.241032	-1.30096	0.00470595	0.0499577	0.0418567	3813	tags=42%	list=30%	signal=30%	ENSMUSG00000055401/ENSMUSG00000029833/ENSMUSG00000028086/ENSMUSG00000029397/ENSMUSG00000035357/ENSMUSG00000031935/ENSMUSG00000018923/ENSMUSG00000022184/ENSMUSG00000018548/ENSMUSG00000056537/ENSMUSG00000034342/ENSMUSG00000027598/ENSMUSG00000033107/ENSMUSG00000025217/ENSMUSG00000022517/ENSMUSG00000029060/ENSMUSG00000057719/ENSMUSG00000029686/ENSMUSG00000060913/ENSMUSG00000051675/ENSMUSG00000058446/…
