# Supplementary material for: Dysregulation of RAS proteostasis by autosomal-dominant LZTR1 mutation induces Noonan syndrome–like phenotypes in mice
Source: JCI Insight. 2024 Nov 22;9(22):e182382. doi: 10.1172/jci.insight.182382 (PMC11601938; doi:10.1172/jci.insight.182382)
Supplement: Supplemental table 6 [file jciinsight-9-182382-s094.xlsx]

## Sheet: Negative feedback loop
Negative feedback loop related genes	gene_id	logFC	logCPM	PValue	FDR	gene_name	gene_type
3088	ENSMUSG00000024190.8	0.247559	5.75035	0.23995	0.825716	Dusp1	protein_coding
7925	ENSMUSG00000039384.9	-0.345859	2.25777	0.228121	0.817895	Dusp10	protein_coding
5308	ENSMUSG00000030002.16	0.058992	5.74273	0.761948	0.977854	Dusp11	protein_coding
4019	ENSMUSG00000026659.14	-0.0515376	2.4036	0.869372	0.986957	Dusp12	protein_coding
5378	ENSMUSG00000030203.18	-0.127728	4.61464	0.472112	0.923434	Dusp16	protein_coding
9187	ENSMUSG00000047205.13	-0.163119	5.93198	0.464416	0.922279	Dusp18	protein_coding
4160	ENSMUSG00000027001.11	0.207437	2.54253	0.396968	0.898096	Dusp19	protein_coding
11001	ENSMUSG00000069255.14	0.0112885	4.3274	0.957037	0.999206	Dusp22	protein_coding
3968	ENSMUSG00000026544.7	0.229467	3.07525	0.331681	0.88004	Dusp23	protein_coding
3976	ENSMUSG00000026564.10	-0.0118541	4.59015	0.956356	0.999206	Dusp27	protein_coding
9172	ENSMUSG00000047067.8	0.0224742	3.62493	0.915936	0.994332	Dusp28	protein_coding
445	ENSMUSG00000003518.14	-0.0201119	6.65964	0.913694	0.994231	Dusp3	protein_coding
6809	ENSMUSG00000034765.7	-0.0583607	2.34942	0.833993	0.98476	Dusp5	protein_coding
1585	ENSMUSG00000019960.9	0.411634	4.39049	0.0606387	0.593894	Dusp6	protein_coding
9865	ENSMUSG00000053716.10	0.0814813	5.10418	0.685175	0.968474	Dusp7	protein_coding
7491	ENSMUSG00000037887.12	-0.352531	5.57001	0.0689638	0.616816	Dusp8	protein_coding
5376	ENSMUSG00000030199.17	0.0834529	4.27843	0.666754	0.967158	Etv6	protein_coding
9509	ENSMUSG00000050079.11	0.0447615	3.79051	0.82767	0.98476	Rspry1	protein_coding
7331	ENSMUSG00000037211.13	0.205347	4.8817	0.244428	0.827351	Spry1	protein_coding
2500	ENSMUSG00000022114.6	-0.0716034	3.10374	0.746105	0.977474	Spry2	protein_coding
3184	ENSMUSG00000024427.8	0.520922	3.71756	0.0300129	0.463366	Spry4	protein_coding
7269	ENSMUSG00000036966.16	-0.001231	3.38427	0.99865	1	Spryd3	protein_coding
9641	ENSMUSG00000051346.10	0.127807	3.95939	0.520148	0.932424	Spryd4	protein_coding
2422	ENSMUSG00000021930.15	0.0149927	5.40985	0.941999	0.99895	Spryd7	protein_coding
