# Supplementary material for: Dysregulation of RAS proteostasis by autosomal-dominant LZTR1 mutation induces Noonan syndrome–like phenotypes in mice
Source: JCI Insight. 2024 Nov 22;9(22):e182382. doi: 10.1172/jci.insight.182382 (PMC11601938; doi:10.1172/jci.insight.182382)
Supplement: Supporting data values [file jciinsight-9-182382-s095.xlsx]

## Sheet: Fig. 1B
Genotype	Time	Status
R409C	750	1
WT	750	1
WT	750	1
WT	750	1
WT	750	1
R409C	750	1
WT	750	1
WT	750	1
R409C	750	1
WT	750	1
WT	750	1
WT	750	1
R409C	750	1
R409C	750	1
WT	750	1
WT	750	1
WT	750	1
WT	750	1
WT	750	1
WT	750	1
R409C	21	2
WT	21	2
R409C	21	2
R409C	28	2
R409C	35	2
R409C	84	2
R409C	115	2
WT	182	2
R409C	370	2
R409C	458	2
R409C	498	2
R409C	612	2
R409C	639	2
R409C	675	2
R409C	688	2
R409C	728	2
R409C	744	2
R409C	714	2
R409C	717	2
R409C	743	2

## Sheet: Fig. 1C
Genotype	Weeks	BW
WT	1	3.7
WT	1	3.6
WT	1	3.4
WT	1	3.5
WT	1	3.3
WT	1	3.7
WT	1	4
WT	1	4.7
WT	1	3.3
WT	1	3.3
WT	1	4.4
WT	1	4.6
WT	1	4.5
WT	1	4.5
WT	1	4.8
WT	1	4.1
WT	1	3.8
WT	1	3.8
WT	1	5.7
WT	1	5
WT	1	4.7
WT	1	5
R409C	1	3.5
R409C	1	3.7
R409C	1	3.9
R409C	1	3.8
R409C	1	4.6
R409C	1	4.3
R409C	1	4.9
R409C	1	4.3
R409C	1	3.9
R409C	1	4.3
R409C	1	4.4
R409C	1	4.9
R409C	1	4.5
R409C	1	4.4
R409C	1	4
R409C	1	4.1
R409C	1	3.7
R409C	1	5.7
R409C	1	4.6
R409C	1	5.3
R409C	1	5.5
R409C	1	5.3
WT	2	6.3
WT	2	6.5
WT	2	5.9
WT	2	6.2
WT	2	4.7
WT	2	5.8
WT	2	6.4
WT	2	6.9
WT	2	5.2
WT	2	5.3
WT	2	6.7
WT	2	6.9
WT	2	6.5
WT	2	6.9
WT	2	7.5
WT	2	6
WT	2	5.6
WT	2	6.3
WT	2	7.9
WT	2	6.9
WT	2	6.8
WT	2	7.1
R409C	2	6.1
R409C	2	6.2
R409C	2	5.4
R409C	2	5.5
R409C	2	6.6
R409C	2	6.5
R409C	2	7.4
R409C	2	6.8
R409C	2	6.7
R409C	2	6.4
R409C	2	5.8
R409C	2	6.8
R409C	2	6.3
R409C	2	5.8
R409C	2	6.2
R409C	2	6.4
R409C	2	6.2
R409C	2	8.1
R409C	2	6.8
R409C	2	7.5
R409C	2	7.6
R409C	2	7.5
WT	3	8.1
WT	3	7.8
WT	3	8.1
WT	3	6.7
WT	3	5.3
WT	3	6.5
WT	3	7.7
WT	3	8.9
WT	3	5.1
WT	3	4.8
WT	3	7.2
WT	3	7.2
WT	3	6.9
WT	3	10.2
WT	3	9.2
WT	3	7.1
WT	3	7.8
WT	3	7.3
WT	3	8.6
WT	3	8.2
WT	3	8.4
WT	3	9.9
R409C	3	6.5
R409C	3	7.9
R409C	3	5.8
R409C	3	6
R409C	3	7.2
R409C	3	7.3
R409C	3	7.3
R409C	3	6.6
R409C	3	6
R409C	3	6.4
R409C	3	6.4
R409C	3	7.7
R409C	3	7.1
R409C	3	7.3
R409C	3	6.8
R409C	3	7.3
R409C	3	6.8
R409C	3	9.9
R409C	3	7.6
R409C	3	8.7
R409C	3	8.7
R409C	3	8
WT	4	10.5
WT	4	10.2
WT	4	10.8
WT	4	11
WT	4	8.1
WT	4	10.1
WT	4	11.5
WT	4	13.8
WT	4	7.3
WT	4	7.3
WT	4	11.5
WT	4	11.6
WT	4	10.9
WT	4	13.5
WT	4	12.3
WT	4	10.4
WT	4	10.9
WT	4	11.4
WT	4	17.4
WT	4	9
WT	4	13.9
WT	4	17
R409C	4	7.6
R409C	4	7.6
R409C	4	7
R409C	4	7
R409C	4	7.9
R409C	4	7.9
R409C	4	9.2
R409C	4	8.4
R409C	4	6.4
R409C	4	6.7
R409C	4	7.2
R409C	4	8.5
R409C	4	8.6
R409C	4	9.3
R409C	4	7.6
R409C	4	9.9
R409C	4	8.8
R409C	4	10.8
R409C	4	12.6
R409C	4	11.3
R409C	4	11.1
R409C	4	11.2
WT	5	16.4
WT	5	16.4
WT	5	17.2
WT	5	16.1
WT	5	13.2
WT	5	15.2
WT	5	16.3
WT	5	18.1
WT	5	10.3
WT	5	9.9
WT	5	17.4
WT	5	17.8
WT	5	17.2
WT	5	17
WT	5	16.1
WT	5	15.1
WT	5	16.1
WT	5	17.1
WT	5	19.2
WT	5	12
WT	5	18.6
WT	5	19.6
R409C	5	10.3
R409C	5	11.9
R409C	5	10.2
R409C	5	10.7
R409C	5	9.9
R409C	5	9.9
R409C	5	11.2
R409C	5	9.6
R409C	5	8
R409C	5	8.5
R409C	5	9.8
R409C	5	10.3
R409C	5	11.9
R409C	5	12.3
R409C	5	10.5
R409C	5	14.7
R409C	5	11
R409C	5	13.9
R409C	5	16.4
R409C	5	13.2
R409C	5	13.1
R409C	5	13
WT	6	18.4
WT	6	19.4
WT	6	19.7
WT	6	18.3
WT	6	16.8
WT	6	18
WT	6	17.8
WT	6	20.1
WT	6	14
WT	6	14.4
WT	6	20.7
WT	6	21.5
WT	6	20.3
WT	6	17.9
WT	6	17.2
WT	6	16.9
WT	6	16.7
WT	6	18.1
WT	6	20.3
WT	6	16.4
WT	6	20.4
WT	6	21
R409C	6	14
R409C	6	14.2
R409C	6	14.8
R409C	6	14.1
R409C	6	13.1
R409C	6	13.7
R409C	6	15
R409C	6	11.9
R409C	6	10.6
R409C	6	11.8
R409C	6	15.5
R409C	6	12.9
R409C	6	14.4
R409C	6	14.7
R409C	6	13.4
R409C	6	16.8
R409C	6	13
R409C	6	17.1
R409C	6	19
R409C	6	18.1
R409C	6	16.8
R409C	6	16.5
WT	7	19.9
WT	7	20.8
WT	7	22.2
WT	7	20
WT	7	17.8
WT	7	19.3
WT	7	19.3
WT	7	21.1
WT	7	15.6
WT	7	16.1
WT	7	20.3
WT	7	21.5
WT	7	20.3
WT	7	19
WT	7	18.4
WT	7	18.7
WT	7	18.5
WT	7	19.6
WT	7	21.6
WT	7	17.5
WT	7	20.9
WT	7	21.3
R409C	7	16.7
R409C	7	16.9
R409C	7	17.6
R409C	7	17.5
R409C	7	15
R409C	7	15.8
R409C	7	14.1
R409C	7	17.5
R409C	7	13
R409C	7	14.4
R409C	7	17.4
R409C	7	15.8
R409C	7	17.1
R409C	7	18.4
R409C	7	16.7
R409C	7	19.4
R409C	7	16.5
R409C	7	20.3
R409C	7	19.6
R409C	7	19.1
R409C	7	18.6
R409C	7	18.5
WT	8	20.5
WT	8	22.2
WT	8	23.1
WT	8	21
WT	8	19.2
WT	8	20.9
WT	8	20.9
WT	8	22.4
WT	8	19.3
WT	8	18.9
WT	8	22.4
WT	8	23.8
WT	8	22.1
WT	8	19.3
WT	8	19.7
WT	8	20.8
WT	8	20.6
WT	8	21.3
WT	8	22.6
WT	8	19.1
WT	8	22.8
WT	8	23.2
R409C	8	18.9
R409C	8	19.2
R409C	8	19.8
R409C	8	19.4
R409C	8	18
R409C	8	18.4
R409C	8	19.8
R409C	8	17.1
R409C	8	18.8
R409C	8	19.6
R409C	8	20.5
R409C	8	18
R409C	8	19.8
R409C	8	20.5
R409C	8	19.6
R409C	8	21.5
R409C	8	18.2
R409C	8	22
R409C	8	21.1
R409C	8	21.7
R409C	8	22.5
R409C	8	22.1
WT	9	22
WT	9	23.6
WT	9	24.5
WT	9	22.6
WT	9	20.1
WT	9	21.5
WT	9	22
WT	9	23.5
WT	9	20.5
WT	9	20.3
WT	9	24.1
WT	9	24.8
WT	9	23.5
WT	9	20.1
WT	9	21
WT	9	22.2
WT	9	21.8
WT	9	22.7
WT	9	24.2
WT	9	20.4
WT	9	24
WT	9	23.4
R409C	9	21.5
R409C	9	21.4
R409C	9	21
R409C	9	20.8
R409C	9	19.8
R409C	9	20.1
R409C	9	22.1
R409C	9	18.6
R409C	9	20.6
R409C	9	21.5
R409C	9	22.7
R409C	9	20.4
R409C	9	23
R409C	9	22.7
R409C	9	22.3
R409C	9	23.6
R409C	9	20.8
R409C	9	23.6
R409C	9	21.7
R409C	9	23.6
R409C	9	24
R409C	9	23.2
WT	10	22.5
WT	10	24
WT	10	25
WT	10	23.2
WT	10	20.8
WT	10	21.8
WT	10	22.6
WT	10	24.1
WT	10	21.6
WT	10	21.4
WT	10	25.3
WT	10	25.8
WT	10	24.3
WT	10	20.6
WT	10	21.3
WT	10	22.8
WT	10	22.3
WT	10	23.6
WT	10	24.6
WT	10	21.3
WT	10	24.8
WT	10	24.2
R409C	10	23.2
R409C	10	22.6
R409C	10	21.6
R409C	10	22.2
R409C	10	21.4
R409C	10	22.2
R409C	10	23.4
R409C	10	20.2
R409C	10	22.7
R409C	10	23.5
R409C	10	24.1
R409C	10	20.4
R409C	10	24.3
R409C	10	24.1
R409C	10	23.2
R409C	10	24.7
R409C	10	22.5
R409C	10	23.6
R409C	10	23
R409C	10	25.2
R409C	10	25.6
R409C	10	25
WT	11	22.6
WT	11	24
WT	11	24.8
WT	11	23.6
WT	11	21.3
WT	11	22.5
WT	11	22.9
WT	11	24.5
WT	11	21.6
WT	11	21.7
WT	11	25.8
WT	11	26.7
WT	11	24.8
WT	11	21
WT	11	21.7
WT	11	22.7
WT	11	22.3
WT	11	23.3
WT	11	25.6
WT	11	22
WT	11	25.1
WT	11	24.8
R409C	11	23.5
R409C	11	23.1
R409C	11	23
R409C	11	22.6
R409C	11	22.3
R409C	11	23.3
R409C	11	23.9
R409C	11	19.8
R409C	11	24.2
R409C	11	24.6
R409C	11	25
R409C	11	20
R409C	11	24.6
R409C	11	24.4
R409C	11	23.1
R409C	11	24.3
R409C	11	22.7
R409C	11	27.7
R409C	11	23
R409C	11	25.6
R409C	11	26.1
R409C	11	25
WT	12	22.9
WT	12	24.7
WT	12	25.2
WT	12	23.6
WT	12	22.3
WT	12	23
WT	12	24.4
WT	12	25.6
WT	12	23.1
WT	12	23
WT	12	26.3
WT	12	27.3
WT	12	25.3
WT	12	22.4
WT	12	22.6
WT	12	23.6
WT	12	23.6
WT	12	24
WT	12	25.3
WT	12	22.5
WT	12	26
WT	12	25.4
R409C	12	23.8
R409C	12	24.4
R409C	12	23.8
R409C	12	23.9
R409C	12	24.5
R409C	12	24.4
R409C	12	26.2
R409C	12	22
R409C	12	25.5
R409C	12	25.5
R409C	12	26.3
R409C	12	22.8
R409C	12	26.9
R409C	12	26.9
R409C	12	25.1
R409C	12	25.8
R409C	12	25.2
R409C	12	28.6
R409C	12	23.6
R409C	12	26.2
R409C	12	27.2
R409C	12	26.5
WT	14	24.3
WT	14	25.7
WT	14	27
WT	14	24.3
WT	14	23.3
WT	14	24.4
WT	14	25
WT	14	26.5
WT	14	25
WT	14	23.9
WT	14	26
WT	14	27.8
WT	14	26.2
WT	14	23.2
WT	14	23.9
WT	14	24.9
WT	14	24.9
WT	14	24.5
WT	14	26.9
WT	14	24
WT	14	26.7
WT	14	25.4
R409C	14	25.9
R409C	14	26.5
R409C	14	25.3
R409C	14	26
R409C	14	25.7
R409C	14	26.3
R409C	14	27.3
R409C	14	23
R409C	14	25.4
R409C	14	27.5
R409C	14	27.6
R409C	14	25.5
R409C	14	27.3
R409C	14	28.8
R409C	14	26.5
R409C	14	27.2
R409C	14	26.5
R409C	14	29
R409C	14	23.9
R409C	14	28.2
R409C	14	28.8
R409C	14	27.6
WT	16	24.5
WT	16	26.6
WT	16	28
WT	16	24.4
WT	16	23.7
WT	16	25.1
WT	16	26
WT	16	27
WT	16	25.4
WT	16	24.1
WT	16	26.1
WT	16	27.6
WT	16	26.2
WT	16	24.2
WT	16	24.3
WT	16	26.3
WT	16	25.1
WT	16	25.9
WT	16	27.3
WT	16	25.4
WT	16	27.4
WT	16	26.9
R409C	16	26.1
R409C	16	26
R409C	16	26.7
R409C	16	26.6
R409C	16	27.2
R409C	16	27.7
R409C	16	27.8
R409C	16	25.2
R409C	16	26.5
R409C	16	27.4
R409C	16	27.9
R409C	16	24.7
R409C	16	28.9
R409C	16	31
R409C	16	27.2
R409C	16	28.5
R409C	16	28
R409C	16	29.8
R409C	16	24.6
R409C	16	28.7
R409C	16	30.2
R409C	16	28.7
WT	18	26.2
WT	18	27
WT	18	28.7
WT	18	24.9
WT	18	24.6
WT	18	25.7
WT	18	25.6
WT	18	27.8
WT	18	25.1
WT	18	24.6
WT	18	27
WT	18	28.5
WT	18	27.1
WT	18	23.6
WT	18	24.7
WT	18	25.2
WT	18	25.2
WT	18	25.9
WT	18	29
WT	18	26.3
WT	18	27.8
WT	18	28.6
R409C	18	27.5
R409C	18	28
R409C	18	27.6
R409C	18	27.2
R409C	18	27.5
R409C	18	28.3
R409C	18	28.5
R409C	18	25.2
R409C	18	27.3
R409C	18	29
R409C	18	28.7
R409C	18	26.7
R409C	18	29.1
R409C	18	30.2
R409C	18	27.3
R409C	18	28
R409C	18	28.1
R409C	18	30.9
R409C	18	25.3
R409C	18	29.8
R409C	18	31.3
R409C	18	29.9
WT	20	25.4
WT	20	27.7
WT	20	29.8
WT	20	27
WT	20	24.8
WT	20	26
WT	20	26.4
WT	20	27.7
WT	20	25.9
WT	20	25.5
WT	20	26.7
WT	20	28.9
WT	20	27.1
WT	20	24.6
WT	20	24.7
WT	20	25.8
WT	20	25.7
WT	20	26.8
WT	20	28.5
WT	20	26.8
WT	20	28.2
WT	20	28.5
R409C	20	28
R409C	20	28.4
R409C	20	27.3
R409C	20	28.2
R409C	20	27.6
R409C	20	28.8
R409C	20	27.9
R409C	20	26.1
R409C	20	27.9
R409C	20	28.6
R409C	20	29
R409C	20	27
R409C	20	29
R409C	20	29.4
R409C	20	27.9
R409C	20	28.4
R409C	20	28.7
R409C	20	30.1
R409C	20	25.3
R409C	20	29.6
R409C	20	31.3
R409C	20	30.2
WT	22	26.3
WT	22	27.8
WT	22	30.8
WT	22	26.9
WT	22	25.1
WT	22	25.5
WT	22	27
WT	22	28.4
WT	22	26.5
WT	22	26.2
WT	22	26.5
WT	22	28.5
WT	22	26.8
WT	22	24.8
WT	22	25.3
WT	22	26.3
WT	22	26.3
WT	22	27.9
WT	22	28.1
WT	22	26.8
WT	22	28.1
WT	22	28.1
R409C	22	28.3
R409C	22	28.6
R409C	22	26.9
R409C	22	27.3
R409C	22	28.6
R409C	22	29
R409C	22	28.7
R409C	22	26.8
R409C	22	27.5
R409C	22	28.5
R409C	22	28.3
R409C	22	27.7
R409C	22	29.7
R409C	22	31.2
R409C	22	28.2
R409C	22	29.6
R409C	22	29
R409C	22	31.4
R409C	22	25.7
R409C	22	29.8
R409C	22	31.9
R409C	22	29.6
WT	24	25.6
WT	24	28.9
WT	24	31.2
WT	24	26.1
WT	24	25.2
WT	24	25.7
WT	24	27
WT	24	28.1
WT	24	26.7
WT	24	25.9
WT	24	27.7
WT	24	29.6
WT	24	27.5
WT	24	25.2
WT	24	24.9
WT	24	26.1
WT	24	27
WT	24	27.5
WT	24	29.4
WT	24	27.4
WT	24	28.8
WT	24	29.3
R409C	24	28.6
R409C	24	28.2
R409C	24	27.1
R409C	24	27.8
R409C	24	28.5
R409C	24	29.1
R409C	24	28.7
R409C	24	27.2
R409C	24	28.1
R409C	24	29.9
R409C	24	29
R409C	24	27.3
R409C	24	29.8
R409C	24	30.7
R409C	24	28.6
R409C	24	29.5
R409C	24	29.5
R409C	24	31.9
R409C	24	26.5
R409C	24	30.2
R409C	24	32.1
R409C	24	29.7
WT	26	26.4
WT	26	28.1
WT	26	32.2
WT	26	27.6
WT	26	26
WT	26	26.9
WT	26	27.3
WT	26	27.8
WT	26	27.1
WT	26	25.8
WT	26	27.8
WT	26	29.7
WT	26	28
WT	26	25.9
WT	26	26.1
WT	26	27.2
WT	26	26.5
WT	26	27.5
WT	26	29.3
WT	26	27.6
WT	26	29.2
WT	26	30.4
R409C	26	29.5
R409C	26	29.4
R409C	26	28.9
R409C	26	28.8
R409C	26	28
R409C	26	29.3
R409C	26	28.4
R409C	26	26.4
R409C	26	28.9
R409C	26	30.2
R409C	26	29.4
R409C	26	28.8
R409C	26	30.4
R409C	26	31.3
R409C	26	28.6
R409C	26	29.3
R409C	26	29.8
R409C	26	31.5
R409C	26	26.9
R409C	26	31.8
R409C	26	33
R409C	26	30.4
WT	30	27.2
WT	30	28.2
WT	30	32.3
WT	30	27.4
WT	30	25
WT	30	26.1
WT	30	28.1
WT	30	29.1
WT	30	26.5
WT	30	26
WT	30	29.4
WT	30	31.7
WT	30	29.7
WT	30	25.9
WT	30	25.6
WT	30	27.9
WT	30	26
WT	30	28.3
WT	30	29.3
WT	30	29.1
WT	30	30.9
WT	30	31.6
R409C	30	29.6
R409C	30	28.8
R409C	30	28.2
R409C	30	28
R409C	30	30
R409C	30	30.4
R409C	30	27.6
R409C	30	25.1
R409C	30	30
R409C	30	31.2
R409C	30	30.2
R409C	30	28.7
R409C	30	31.3
R409C	30	31.4
R409C	30	29.9
R409C	30	30.5
R409C	30	30.7
R409C	30	32.8
R409C	30	28
R409C	30	32.7
R409C	30	33.4
R409C	30	31.5
WT	40	29
WT	40	31
WT	40	36
WT	40	29.6
WT	40	26.3
WT	40	28.8
WT	40	29.7
WT	40	30.8
WT	40	28.2
WT	40	26.7
WT	40	30.7
WT	40	34
WT	40	32
WT	40	27.5
WT	40	27.5
WT	40	28
WT	40	28.8
WT	40	31.2
WT	40	33.1
WT	40	29
WT	40	31.7
WT	40	32.2
R409C	40	30
R409C	40	30
R409C	40	29.4
R409C	40	29.9
R409C	40	31
R409C	40	30.4
R409C	40	29
R409C	40	26.8
R409C	40	30.3
R409C	40	31.5
R409C	40	30.5
R409C	40	30.3
R409C	40	31.8
R409C	40	31.8
R409C	40	30
R409C	40	31.6
R409C	40	32.1
R409C	40	33.6
R409C	40	29.4
R409C	40	33.6
R409C	40	33.7
R409C	40	33
WT	50	30.8
WT	50	30.9
WT	50	38.2
WT	50	30.7
WT	50	26.7
WT	50	29.6
WT	50	30.3
WT	50	31.5
WT	50	27.8
WT	50	27
WT	50	31.2
WT	50	32.9
WT	50	32.2
WT	50	28.1
WT	50	28.4
WT	50	29.3
WT	50	29
WT	50	30.6
WT	50	31.9
WT	50	29
WT	50	32.4
WT	50	33.5
R409C	50	32.6
R409C	50	30.8
R409C	50	29.6
R409C	50	29.6
R409C	50	30.7
R409C	50	23.1
R409C	50	30.9
R409C	50	28.6
R409C	50	31.2
R409C	50	32.2
R409C	50	31.5
R409C	50	30.3
R409C	50	32.5
R409C	50	33.5
R409C	50	31.3
R409C	50	32.5
R409C	50	32.2
R409C	50	33.9
R409C	50	30.6
R409C	50	34.3
R409C	50	35.2
R409C	50	33.9

## Sheet: Fig. 1D
Genotype	weeks	BL
WT	8	86.5
WT	8	88.6
WT	8	83.8
WT	8	80.2
WT	8	80.7
WT	8	82.3
WT	8	84.4
WT	8	87.1
WT	8	80.4
WT	8	84.3
WT	8	84.1
WT	8	86.9
WT	8	84.7
WT	8	85.4
WT	8	81.6
WT	8	84
WT	8	86
WT	8	82.9
WT	8	85
WT	8	85.6
WT	8	86.6
WT	8	86.9
R409C	8	78.3
R409C	8	79.5
R409C	8	82.1
R409C	8	76.8
R409C	8	78.5
R409C	8	79.9
R409C	8	81.1
R409C	8	74.9
R409C	8	79.4
R409C	8	76.4
R409C	8	75.4
R409C	8	76.1
R409C	8	81.9
R409C	8	84.2
R409C	8	80.3
R409C	8	81.5
R409C	8	78.6
R409C	8	80
R409C	8	83
R409C	8	86.8
R409C	8	84.7
R409C	8	86.6
WT	12	88.4
WT	12	91.9
WT	12	83.8
WT	12	85.6
WT	12	86.1
WT	12	88.3
WT	12	86.7
WT	12	90.7
WT	12	88.6
WT	12	84.3
WT	12	92
WT	12	89
WT	12	87.4
WT	12	83.6
WT	12	87
WT	12	89.9
WT	12	87.1
WT	12	86.4
WT	12	89.4
WT	12	87.5
WT	12	89.4
WT	12	84.1
R409C	12	81
R409C	12	81
R409C	12	85.1
R409C	12	87
R409C	12	89.4
R409C	12	82.3
R409C	12	84.5
R409C	12	86.3
R409C	12	86.4
R409C	12	89.7
R409C	12	87.7
R409C	12	82.3
R409C	12	91.9
R409C	12	91
R409C	12	87.5
R409C	12	88.5
R409C	12	85.4
R409C	12	92
R409C	12	87.7
R409C	12	84.9
R409C	12	88.1
R409C	12	90.2
WT	26	92.2
WT	26	90.5
WT	26	93.5
WT	26	93.1
WT	26	92.5
WT	26	88.4
WT	26	90.4
WT	26	94
WT	26	89
WT	26	94.6
WT	26	94.9
WT	26	94.6
WT	26	93.3
WT	26	89.9
WT	26	94.3
WT	26	95.4
WT	26	92.5
WT	26	92.9
WT	26	93.7
WT	26	93.4
WT	26	94.2
WT	26	93.7
R409C	26	92.7
R409C	26	95.3
R409C	26	92
R409C	26	91.8
R409C	26	91.6
R409C	26	95.9
R409C	26	91.6
R409C	26	92.8
R409C	26	94.6
R409C	26	93.1
R409C	26	94.1
R409C	26	99.1
R409C	26	95.6
R409C	26	89
R409C	26	97.4
R409C	26	93.1
R409C	26	92.3
R409C	26	94.9
R409C	26	93.5
R409C	26	97.2
R409C	26	91.7
R409C	26	93.1

## Sheet: Fig. 1G
Genotype	Skull length	Skull width	Inner canthal distance	Frontal length	Parietal length	Frontal/Parietal	Facial length	Nasal bone length	Snout angle
WT	22.35	12.2	4.026	7.624	3.564	2.13917	8.032	8.365	24.2
WT	21.9	12.1	3.83	7.909	3.593	2.20122	8.18	8.323	26.7
WT	22.1	12.3	3.872	7.339	3.974	1.84675	7.918	8.382	21.6
WT	22.1	11.9	3.954	7.526	3.909	1.9253	7.84	7.736	22.7
WT	22.21	12.1	3.939	7.263	4.265	1.70293	7.679	8.028	26.9
R409C	20.81	12.2	4.129	6.955	4.169	1.66827	7.151	6.653	21.4
R409C	20.13	11.5	4.102	6.14	4.451	1.37947	6.763	6.554	24.6
R409C	20.18	12.1	4.165	6.725	4.496	1.49577	6.96	6.281	23.8
R409C	20.72	12	4.174	6.487	4.628	1.40169	7.055	6.44	21.4
R409C	20.22	12	4.27	6.845	3.958	1.72941	7.008	6.503	19.5

## Sheet: Fig. 2C
Group	plasmid	Luc
A	Empty	1.01225
A	Empty	1.0856
A	Empty	0.9956
A	Empty	0.906543
B	WT	0.775694
B	WT	0.736479
B	WT	0.754652
B	WT	0.651776
C	G248R	1.0427
C	G248R	0.928784
C	G248R	0.956014
C	G248R	0.953054
D	R283Q	0.933951
D	R283Q	0.966503
D	R283Q	0.762666
D	R283Q	0.883349
E	R412C	1.02737
E	R412C	1.01209
E	R412C	0.927028
E	R412C	0.873585
F	R412H	0.935943
F	R412H	1.07463
F	R412H	0.95341
F	R412H	0.930293

## Sheet: Fig. 2F
Group	plasmid	LZTR1 WT or Mut	Luc
A	empty-plasmid	0	1.00541
A	empty-plasmid	0	0.987354
A	empty-plasmid	0	1.06455
B	wt	50	0.766422
B	wt	50	0.708147
B	wt	50	0.743545
C	G248R	50	0.967528
C	G248R	50	0.975498
C	G248R	50	1.02299
D	R283Q	50	1.03728
D	R283Q	50	0.964095
D	R283Q	50	0.975707
E	R412C	50	1.08133
E	R412C	50	1.02312
E	R412C	50	1.10199
F	G248R	1	0.823568
F	G248R	1	0.846153
F	G248R	1	0.767688
G	G248R	10	0.800112
G	G248R	10	0.741763
G	G248R	10	0.742171
H	G248R	30	0.738763
H	G248R	30	0.849486
H	G248R	30	0.779911
I	G248R	50	0.890325
I	G248R	50	0.871171
I	G248R	50	0.885419
J	R283Q	1	0.851498
J	R283Q	1	0.82709
J	R283Q	1	0.750585
K	R283Q	10	0.853719
K	R283Q	10	0.806904
K	R283Q	10	0.797101
L	R283Q	30	0.834652
L	R283Q	30	0.885296
L	R283Q	30	0.833182
M	R283Q	50	0.765664
M	R283Q	50	0.904595
M	R283Q	50	0.916444
N	R412C	1	0.775279
N	R412C	1	0.800003
N	R412C	1	0.841306
O	R412C	10	0.819911
O	R412C	10	0.858512
O	R412C	10	0.872574
P	R412C	30	0.885235
P	R412C	30	0.874307
P	R412C	30	0.834095
Q	R412C	50	0.843991
Q	R412C	50	0.850673
Q	R412C	50	0.939992

## Sheet: Fig. 3A
Genotype	weeks	Group	Heart/BW
WT	12	A	5.89552
WT	12	A	5.68496
WT	12	A	5.66755
WT	12	A	5.57071
WT	12	A	5.38067
WT	12	A	5.20362
R409C	12	B	8.40237
R409C	12	B	7.30831
R409C	12	B	6.85185
R409C	12	B	7.76664
R409C	12	B	6.75826
R409C	12	B	7.40846
WT	52	C	4.97967
WT	52	C	4.70779
WT	52	C	5.17052
WT	52	C	5.32927
WT	52	C	5.19481
R409C	52	D	7.21685
R409C	52	D	7.40264
R409C	52	D	7.78731
R409C	52	D	7.64216
R409C	52	D	6.92042

## Sheet: Fig. 3B_revise
Genotype	panRAS	MRAS	RIT1	HRAS	KRAS	NRAS	p-ERK/ERK	p-MEK/MEK
WT	0.68825	0.13037	0.17031	0.64417	0.386619	0.96464	0.628042	0.900895
WT	0.56357	0.19889	0.18317	0.7237	0.254974	1.1168	0.392549	0.997076
WT	0.33406	0.20388	0.09987	0.53687	0.24799	0.7921	0.254269	0.441358
WT	0.53374	0.21233	0.21127	0.52448	0.349409	0.70865	0.744076	0.594764
WT	0.54158	0.16097	0.17549	0.58535	0.644538	0.8408	1.05608	0.826367
WT	0.80934	0.27803	0.07817	0.60235	0.379519	0.71683	0.496688	0.802585
R409C	1.32384	0.67828	0.26144	0.6839	0.362236	0.67979	0.196121	0.634028
R409C	0.94174	0.58093	0.26405	0.59142	0.228809	0.70955	0.53352	0.485388
R409C	0.89669	0.55287	0.41888	0.76475	0.354328	0.8468	0.728426	0.592814
R409C	0.96399	0.55162	0.49276	0.83441	0.467112	0.92387	0.864262	0.635114
R409C	1.16499	0.57058	0.50828	1.15034	0.426389	1.08134	1.1306	0.587072
R409C	1.42134	0.30272	0.55238	0.63362	0.457497	0.92725	0.970406	0.478407

## Sheet: Fig. 3C_revise
Genotype	Ki67	Cross sectional area	TUNEL positive
WT	0.96949	243.687	0.877193
WT	1.15281	215.897	0
WT	0.729353	273.63	0
WT	0.505884	270.423	0
WT	0.397045	283.967	0
WT	0.569724	297.17	1.2987
R409C	1.15828	338.776	0.952381
R409C	0.793893	418.131	0.925926
R409C	1.442	389.512	2.0202
R409C	1.59985	358.338	1.51515
R409C	0.7419	396.951	0
R409C	0.916834	300.478	0.934579

## Sheet: Fig. 3D
Genotype	Heart/BW
WT	5.66856
WT	5.5535
WT	6.85225
WT	5.5269
WT	6.01052
G245R	7.73616
G245R	7.93951
G245R	6.62768
G245R	8.94246
G245R	6.01052

[truncated: 9 more sheets: Fig. 3E, Fig. 6A, Fig. 6B, Fig.S2A, Fig. S4A, Fig. S6A, Fig. S6B, Fig. S7A, Fig. S8A]
